# Supplementary material for: Brief early-life motor training induces behavioral changes and alters neuromuscular development in mice
Source: PLoS Biol. 2025 Apr 21;23(4):e3003153. doi: 10.1371/journal.pbio.3003153 (PMC12052215; doi:10.1371/journal.pbio.3003153)
Supplement: S1 Data — (XLSX) [file pbio.3003153.s003.xlsx]

## Sheet: Figure 1
Fig. 1B
Sesssion 1 Contingency										Percentage calculation
	Untrained time point 1	Training time point 1	Untrained time point 2	Training time point 2	Untrained time point 3	Training time point 3	Untrained time point 4	Training time point 4
0 (motor score)	17	38	16	29	0	4	0	3		26.5625	34.5455	24.2424	29.2929	0	3.8835	0	3.2967
2	18	35	15	33	14	51	14	38		28.125	31.8182	22.7273	33.3333	22.9508	49.5146	22.9508	41.7582
3	24	34	27	31	32	40	32	38		37.5	30.9091	40.9091	31.3131	52.459	38.835	52.459	41.7582
4	5	3	8	6	15	8	15	12		7.8125	2.72727	12.1212	6.06061	24.5902	7.76699	24.5902	13.1868
Total	64	110	66	99	61	103	61	91
Sesssion 2 Contingency
0	37	18	21	5	11	0	11	0		57.8125	16.3636	28	3.96825	18.0328	0	18.3333	0
2	11	48	30	38	22	38	23	22		17.1875	43.6364	40	30.1587	36.0656	36.8932	38.3333	24.1758
3	13	31	17	63	14	29	19	31		20.3125	28.1818	22.6667	50	22.9508	28.1553	31.6667	34.0659
4	3	13	7	20	14	36	7	38		4.6875	11.8182	9.33333	15.873	22.9508	34.9515	11.6667	41.7582
Total	64	110	75	126	61	103	60	91
Fig. 1C
(Contingency)	S1	S2	S3	S4	S5	Total number of animals with a motor score 4
Training 1	9	22	25	24	18	98
Training 2	9	38	44	39	37	167
Training 3	14	48	56	48	40	206
Training 4	17	57	57	52	36	219
Fig. 1D	Time (s) to right		Time (s) to abandon
Untrained	Trained		Untrained	Trained
15	3		14	57
3	3		40	26
6	44		25	18
5	1.3		11	33
21	22		28	18
40	8		18	42
7	28		12	40
4	4		20	36
6	2		19	46
6	4.6		20	28
11	2.4		12	22
7	19		25
4	2		13
9	14		11
5	2.62		20
24	10		8
9	13		6
2	2.7		45
7	46		10
20	3.44
15	3.91
19	1.32
13	7.32
8	23.53
17	6.96
8	32
15	7
11	3.52
3	9.58
12	37
3	3
8	37
14	7.09
19	15
5.06	5
25	12.97
	2.15
	7
	6.91

## Sheet: Figure 3
Fig. 3A	AHP ampl untrained	AHP amp trained		AHP width untrained	AHP width trained		AHP rise untrained	AHP rise trained		AHP decay untrained	AHP decay trained		% UntrainedADP	% Trained ADP	Fig. 3B2	F/I Slope untrained	F/I Slope trained		Fig. 3B3	frequency bin	Untrained			Trained			Fig. 3C2	(Number)	Untrained	Trained
	0.8283	1.0197		36.1	95.2		25.2	22.8		24.3	71.5		72	90		67.81	27.5				Mean	sd	n	Mean	sd	n		Type 1	40	8
	2.9243	1.173		80.1	79.3		13.1	13.9		0	61.9		28	10		45.51	8.3			8	15.462	1.37635	5	15.99	1.48635	6		Type 2	13	6
	0.2584	2.1216		11.2	60		8.4	10.3		5.1	45.9					44.45	31.4901			12	16.2997	0.742078	17	15.9193	0.652351	15		Type 3	3	2
	1.5488	0.2266		80.2	6.2		14.3	4.9		63.7	3.9					69.47	86.4597			16	15.3125	0.581268	19	14.4027	0.701816	15
	2.057	0		75.4	0		16.5	0		56.4	0					48.9	57.4036			20	15.3989	0.720059	19	13.9609	0.785121	11
	0.2919	1.1083		29.2	50.5		17.7	11.2		13.8	41.3					46.82	41.6559			24	14.3292	0.636254	16	11.9683	0.797168	6
	0.6895	0.8448		42.9	68.7		18.1	21.3		23.4	41.9					33.38	43.5052			28	14.5982	1.43471	7	11.6	0.66	2
	0.5147	2.5993		51	57.1		9.6	11.2		43.5	41.3					163.43	39.065
	1.2385	0.9857		117.2	67.2		28.3	10.9		92.4	42.5					52.68	113.272
	0.332	1.9783		14.5	59.2		9.9	13.8		5.1	43.6					85.64	24.5318
	0.0784	0.5447		1	70.1		2.1	21.6		0.3	45.4					68.03
	0	2.4737		0	87.3		0	17.5		0	53.8					66.34
	0.9289	1.6817		24.3	67.8		7.9	16.3		11.1	50.5					18.7
	0.0865	0.5178		0.8	57		2.2	11.7		0.3	43.2					29.36
	0.2013	3.5127		12.9	80.5		12.5	15.7		7	58.5					61.92
	0.3072	2.556		38	63		32	12.4		1.6	44.9					52.58
	1.4502	1.7846		36	38		9	10.4		23.7	24					43.77
	0.5847	2.4648		25.7	99.5		10.8	20.2		13.7	67.3					79.65
	0.4943	1.3885		45.9	76.4		8.4	10.2		28.4	55.4					49.1
	1.7822	2.8992		41.3	69		9.6	12		31.2	50.8					36.62
	0.5181	1.6859		30.4	68		7.3	20.4		22.9	43.4
	0.8315	0.6904		39.7	53.8		9.6	23.3		29.9	21.4
	0.3498	1.2861		25.7	56.7		10.6	9.3		6.8	47.2
	2.7658	2.2435		37	55.8		7.1	10.1		0	31.3
	0.1371	0.2987		8.3	20.4		4.3	20.7		4.1	15.6
	1.6315	2.0478		87.1	36.6		69.7	7.8		62.9	27.6
	1.0227	1.4247		45.1	45.1		11.4	15.9		30.6	19.4
	1.8413	0.1969		68.4	8.3		19.3	15.7		45.1	0.5
	0.3463	0.4755		35.7	9.2		19.8	8.4		12.3	4.8
	0.6691	0.8896		36.4	60.4		26.2	15.4		8.5	43.3
	0.1008	0.4788		6.2	15.6		4	10.1		0	9.4
	0.4889	1.5521		49.8	53.6		10.9	12		38.9	29.1
	1.6574	1.4435		56.1	67.1		9.5	18.6		45.6	16.3
	1.0588	2.3164		51.2	81.4		14.8	25.7		30.8	53.4
	0.058	3.0433		1.4	98.3		4	19.1		0.9	0
	0.2014	3.9162		21.4	62.5		45.1	12.4		5.5	39.2
	1.3036	5.5786		56.1	50.9		11.4	9.5		39.8	37.9
	1.5046	1.0948		42.7	97.5		9.3	16.5		30.5	66.2
	0.4036	2.9164		56.2	85.5		40.1	16.2		29.8	66.4
	1.7383	0.0603		60	1		14.9	0.6		41.4	0.6
	2.9687	0.9073		52.2	55.6		10.8	18.3		35.2	41.1
	1.4697	0.7846		40.6	55.2		9.7	37.3		27.9	28
	0.494	4.4008		29.9	47.5		5.8	8.9		6.8	35.6
	2.1674	2.2042		82.8	45.6		19.3	10.7		62.7	31.5
	0.5542	2.3278		36.1	37.3		17.5	10.3		30.2	28.9
	0.4398	1.3337		67.6	46.5		22.6	9.2		41.8	27.5
	2.9554	0.6034		95.9	80.6		18.8	54.2		67.9	32.9
	0.2645	4.039		30.1	58.9		10.9	14		20.7	40.4
	0.614	2.1949		32.3	58.3		12.3	11.8		16.9	41.4
	0.6382	0.6721		47.2	44.9		18.8	17.3		25.3	30.2
	0.5526	2.2898		11.6	73.9		18.7	14.8		5.7	52.4
	2.7213	1.0782		46.1	57		9.3	10.7		31.1	45
	0.2322			7			87.3			4.6
	0.6986			39.6			12.2			30.7
	0.1152			0.9			0.9			0.5
	0.6949			34.2			26			10
	0.2402			16.8			34.8			2.9
	2.9923			61.7			12.2			47.1

## Sheet: Figure 4
Fig. 4A2
Chord conductance (pS
	Untrained
Erev +40	21.99	7.39	19.31	9.22	9.45	10.52	17.36	19.17	11.43	6.64	17.03	10.81	2.65	4.57	2.64	4.31	4.05	18.19	28.95	17.95	16.04	11.14	21.58	18.23	13.66	9.6	14.77	4.06	14.34	7.91	7.79	6.25	11.83	11.84	15.49	10.44	15	8.54	9.7	9.36
Erev -40	24.46	9.68	26.08	12.22	13.64	18.77	23.23	21.48	16.11	6.9	19.21	16.3	6.41	10.35	4.66	7.8	10.36	37.51	39.72	30.25	28.61	14.75	32.99	19.5	16.69	12.55	16.95	7.16	19.73	10.33	12.4	10	18.12	13.08	21.86	13.82	20.86	10.06	12.84	14.03
	Trained
Erev +40	15.7031	26.1328	24.2057	16.6016	25.052	24.1406	31.6408	17.5911	13.1992	7.51115	5.50223	9.6181	21.9352	12.627	18.9733	10.0901	9.51705	17.0526	4.82955	30.1893	16.635	13.138	16.1648	10.6676	13.4635	22.5	20.9636	8.98438	19.7526	11.2891	7.8047	12.9119	3.7216	3.20312	8.16408	5.70312
Erev -40	20.5469	40.1172	37.3567	20.7031	34.2058	55.9765	41.6407	19.7526	21.6682	10.692	9.1462	15.4452	27.9625	16.5563	21.9215	22.0973	25.561	30.4085	7.24078	36.7638	23.0134	14.2057	22.7415	14.3324	22.2786	35.9765	29.1145	15.586	24.9739	13.125	10.1641	19.5099	6.31747	4.02345	13.9062	9.1797
Fig. 4A3
Suppressed chord conductance (pS)
	Untrained
Erev +40	3.84	0.31	3.79	3.3	3.4	1.41	2.07	2.94	4.24	2.54	1.64	4.51	2.37	2.43	3.87
Erev -40	6.08	0.62	4.92	3.42	5.16	5	2.77	5.1	8.22	7.71	2.11	6.43	4.39	4.83	10.7
	Trained
Erev +40	0	3.41	3.7	5.51	4.47	5.04	0.57	2.23	0.34	3.37	3.57	0.96	0	12.16	2.48	3.71	3.48
Erev -40	8.71	9.21	5.76	14.1	12.14	7.38	8.1	4.69	6.89	7.6	5.61	2.83	5.33	12.72	2.63	9.61	4.77
Fig. 4C2
Voltage (mV)	Untrained
-100	-212.5	-100	-93.8	-250	-143.8	-87.5	-187.5	-362.5	-356.2	-12.5	-118.8	-62.5	-125	-112.5
-95	-100	-68.8	-43.8	-137.5	-87.5	-56.3	-93.8	-237.5	-206.2	-18.8	-62.5	-18.7	-100	-81.3
-90	-75	-50	-25	-100	-50	-37.5	-75	-181.3	-125	-6.2	-37.5	-43.8	-68.8	-56.3
-85	-50	-37.5	-25	-43.8	-25	-18.8	-56.3	-156.3	-75	12.5	-18.8	0	-25	-43.8
-80	-18.8	-18.8	-25	-25	-12.5	-12.5	-56.3	-112.5	-62.5	6.2	-12.5	0	-12.5	-25
-75	-12.5	-18.8	6.3	0	6.2	0	-43.8	-50	-18.8	0	12.5	0	12.5	-6.3
-70	0	6.2	6.3	-18.8	-12.5	0	-31.3	-43.8	-18.8	0	-6.3	0	-6.2	-12.5
-65	-6.3	6.2	6.3	6.2	6.3	-12.5	0	-12.5	-12.5	12.5	-6.3	-6.2	6.3	6.2
Voltage (mV)	Trained
-100	-87.5	-231.3	-181.3	-287.5	-100	-293.8	-81.3	-100	-112.5	-12.5	-237.5	-125	-56.25	-200	-100	-87.5	-268.75	-106.25
-95	-43.8	-131.3	-93.8	-243.8	-75	-200	-43.8	-75	-68.8	-6.3	-162.5	6.25	-37.5	-118.75	-75	-43.75	-143.75	-56.25
-90	-12.5	-87.5	-56.3	-193.8	-43.8	-143.8	-6.2	-43.75	-37.5	-6.3	-118.8	12.5	-12.5	-50	-50	-25	-106.25	-50
-85	-12.5	-62.5	-18.8	-162.5	-31.3	-93.8	-12.5	-31.25	-25	0	-81.2	18.75	-12.5	-37.5	-25	-18.75	-75	-25
-80	25	-43.8	-25	-131.3	-12.5	-75	-12.5	-12.5	-25	18.8	-50	-12.5	6.25	-31.25	-25	-6.25	-37.5	-6.25
-75	0	-18.8	-12.5	-68.7	0	-31.3	-25	0	-6.2	-6.2	-25	-6.25	-6.25	56.25	-18.75	6.25	-6.25	-6.25
-70	37.5	-18.8	6.3	-68.8	-6.3	-12.5	6.3	-6.25	-25	0	-18.8	-6.25	0	18.75	0	6.25	-6.25	0
-65	25	0	-6.3	-18.8	-6.2	0	-6.2	-6.25	-12.5	0	18.8	25	-12.5	-56.2499	-6.25	12.5	-6.2501	6.243
Fig. 4B Western blot
% ratio
Untrained	Trained
2.51899	4.28571
4.44022	4.7331
4.42308	5.60811
3.74582	3.16304
3.61702	2.21769
0.79021	1.10656
1.71515	1.975
2.10721	3.5288
2.33051	1.86956
2.09091	0.621656
11.3357	10.7391
8.2	8.37719
9.96479	7.59804

## Sheet: Figure 5
Fig. 5
Contingency	Untrained	Trained
LTD	19	19
STD	6	11
No Plast	0	7

## Sheet: Figure 6
Fig. 6A
Untrained EPSCs frequency (Hz)																				Trained EPSCs frequency (Hz)
10.8	1.21	34.48	53.76	8.74	2.61	15.29	6.49	12.95	11.85	4.24	14.08	13.16	52.08	18.59	23.7	69.44	68.49	8.24	3.94	3.29	8.42	16.61	5.46	6.13	7.69	10.27	10.2	3.36	29.59	3.11	5.52	9.02	2
8.32	1.3	19.92	2.38	46.3	3.25	4.11	10.33	14.33	3.16	3.77	25	30.3	2.37	37.31	51.02	7.06	8.52	22.94	7.18	5.73	30.3	36.23	10.46	17.3	13.7	3.58	25.64	3.69	26.32	1.79	64.94	51.6	4.97
4.2	6.97	10	12.38	10.99	4.12	17.48	5.52	4.54	1.46	5.6	44.64	27.47	50	3.44	6.2	4.14	4.3	23.58	3.19	0.9	13.16	7	1.7	34.48	5.92	4.51	5.81	3.8	30.49	0.52	29.76	4.16	2.26
16.61	16.61	27.17	2.21	0.61	3.23	2.57	5.52	49.02	1.73	7	28.41	2.38	2.02	7.58	47.62	5.52	1.73	18.05	7.09	2	42.37	4.21	13.48	19.16	25.51	3.08	35.71	65.79	27.17	10.33	17.61	13.4	3.18
24.63	2.77	63.29	2.61	1.67	5.41	3.31	8.64	17.73	1.87	2.22	4.16	4.75	10.04	50	51.02	14.75	29.24	64.1	3.85	29.59	5.02	8.14	6.35	7.69	9.36	4.08	3.52	10.62	5.98	3.3	4.16	68.87	7.16
3.67	4.41	3.92	16.67	4.78	4.43	6.49	15.62	6.24	5.11	2.75	5	17.86	6.86	11.6	22.52	5.1	9.73	52.63	9.6	8.9	15.87	9.54	7.79	50	18.73	22.73	5.48	44.25	4.74	38.17	10.22	31.37	35.46
6.83	1.21	50.51	2.47	7.79	2.9	15.34	5.17	43.86	4.9	3.76	51.02	2.14	1.04	6.9	7.25	6.05	79.37	26.18	3.67	18.25	20.16	32.89	10.66	18.87	6.81	0.96	41.32	32.68	4.4	4.53	29.24	4.15	16.89
10.31	2.97	46.73	13.09	1.73	12.17	69.44	6.98	44.25	2.07	5.45	49.5	7.14	49.5	4.03	12.14	10.87	59.52	24.04	2.77	1.2	4.2	8.8	13.81	18.05	64.1	6.47	10.25	24.15	2.62	2.39	3.3	21.89	18.32
12.2	1.58	19.76	4.23	1.99	2.86	61.73	10.59	11.09	11.6	6.01	8.12	39.68	5.95	3.42	37.04	9.16	16.5	47.17	3.88	4.87	8.06	7.91	5	7.32	47.17	5.77	6.02	4.94	11.96	31.25	24.04	16.47	4.42
65.79	6.78	12.44	18.45	5.06	5.52	3.14	15.82	5.66	38.46	45.87	29.24	40	50	61.73	28.41	30.49	4.98	10.53	3.41	2.36	8.76	19.16	2.43	4.79	8.12	18.52	52.63	10.75	27.93	3.02	5.48	13	3.95
4.02	6.23	49.02	27.62	1.09	4.14	4.69	2.78	11.11	8.04	1.58	10.04	9.94	25.38	24.39	5.03	12.53	12.11	23.47	28.25	3.76	12.82	33.33	7.95	8.26	8.22	3.48	31.25	4.36	2.38	4.63	25.25	6.44	43.86
43.86	5.6	28.74	3.67	0.55	1.63	12.11	10.2	11.49	1.6	4.61	42.74	52.63	68.49	16.95	26.88	1.56	2.74	6.15	3.63	1.34	12.85	26.46	9.4	26.04	19.84	2.53	4.61	52.08	51.02	28.57	13.59	15.5	7.06
9.82	2.34	61.73	65.79	16.89	1.86	28.25	11.36	2.14	5.36	6.17	17.36	8.14	49.02	8.43	23.81	12.11	26.6	3.32	24.15	2.13	13.55	2.29	6.85	9.4	34.97	2.21	4.13	4.65	46.3	31.45	4.54	4.83	6.19
11.57	8.62	58.14	19.01	2.05	2.6	2.41	25.13	38.76	7.39	46.3	17.67	16.45	48.54	10.1	52.63	4.04	7.02	59.52	1.41	1.86	2.95	4.58	7.97	8.17	39.68	17.36	6.17	7.72	14.41	12.59	12.66	33.27	6.09
6.61	1.22	14.75	6.84	3.78	1.07	9.47	5.81	6.02	11.21	29.76	6.55	8.42	50.51	2.77	11.9	12.38	33.33	12.72	4.96	17.67	13.4	55.56	29.41	3.2	30.86	17.36	6.24	41.32	24.15	15.58	10.04	29.31	51.02
58.14	2.66	23.15	0.91	14.01	1.03	25.91	7.4	16.72	1	6.31	17.67	17.24	16.23	13.33	7.25	3.48	13.33	25.38	10.96	8.47	24.51	4.54	6.72	6.43	72.46	6.82	31.65	9.56	24.39	11.24	43.48	30.32	49.5
5.36	5.78	23.7	1.01	2.9	18.66	1.59	2.66	5.61	27.32	24.27	12.05	21.1	9.77	9.77	6.2	5.95	60.98	15.92	3.95	1.49	27.78	69.44	17.24	14.16	18.18	7.56	11.85	5.16	7.75	14.79	59.52	29.45	4.49
5.88	3.83	9.54	9.33	6.09	2.05	9.06	14.25	1.61	1.9	4.72	13.77	11.68	11.93	18.87	6.87	4.89	3.96	60.24	31.45	3.4	16.61	10.59	1.58	35.46	17.92	2.36	4.71	34.48	29.76	9.07	12.99	13.21	11.57
49.5	6.32	22.12	9.94	3.38	4.83	3.59	18.73	13.93	28.74	18.94	13.02	11.66	4.7	5.59	4.58	44.64	12.08	44.25	13.3	2.52	11.76	5.91	9.86	26.18	11.24	4.15	6.87	5.14	25.25	4.42	58.14	10.28	18.66
14.12	3.87	34.01	5.82	4.18	1.9	4.12	1.83	8.21	9.19	3.02	22.52	5.38	2.84	19.38	49.02	1.98	7.04	57.47	6.29	3.37	12.35	2.02	14.29	20.66	17.73	6.98	4.11	5.65	20.75	8.61	3.12	11.39	2.27
3.91	62.5	66.67	12.32	29.76	28.25	3.39	10.18	5.1	9.26	6	10.57	17.12	24.75	4.4	45.45	1.31	9.71	14.71	8.39	1.44	47.62	21.83	12.95	34.25	21.93	3.72	4.35	40.98	52.63	15.67	14.2	4.16	9.98
5.64	1.83	11.09	49.5	4.48	2.95	4.05	12.22	4.01	15.43	10.29	22.62	5.34	1.16	25.13	8.56	1.41	8.62	41.67	12.35	2.08	17.67	36.5	4.3	21.28	7.78	3.29	10.87	8.26	14.29	16.18	15.87	62.81	11.44
50.51	2.12	35.71	2.99	21.28	0.9	9.69	40.98	3.98	5.63	4.19	9.96	7.32	3.22	31.85	13.3	14.29	21.74	44.25	16.08	4.52	52.63	18.38	6.91	12.11	24.88	1.17	4.68	15.43	9.12	1.89	11.21	24.02	11.76
6.8	1.83	22.03	2.92	10.62	1.86	3.63	35.46	1.51	15.77	7.86	29.59	8.01	48.54	10.73	6.08	4.81	63.29	5.75	7.43	2.38	28.09	32.89	64.94	31.06	26.18	2.7	14.49	3.24	5.62	24.15	13.05	52.69	57.47
21.28	2.39	27.62	7.24	35.97	2.4	11.99	37.31	5.24	32.05	17.79	23.47	15.97	5.13	47.17	11.9	18.38	16.61	54.95	12.35	9.17	17.06	3.93	8.79	26.6	10.46	0.84	13.7	2.87	3.42	10.12	59.52	12.09	62.5
8.76	2.8	9.6	3.66	2.03	2.04	13.62	5.94	12.05	1.29	13.33	19.16	8.13	4.1	31.06	16.56	5.64	15.67	12.89	35.71	1.26	6.3	5.44	9.35	29.07	8.43	8.17	6.29	5.05	12.44	4.96	10.75	8.53	9.29
11.71	1.37	22.52	2.92	56.18	3.02	9.35	2.94	69.44	17.54	3.52	10.68	2.94	3.48	66.67	16.78	10.99	10.92	17.24	6.38	3.58	4.98	2.4	36.23	22.62	5.43	6.09	21.1	5.12	9.54	31.85	31.45	35.36	12.95
54.35	1.99	9.28	6.35	40.98	2.86	3.13	45.45	42.74	5.95	13.48	8.32	16.08	25.38	3.53	30.12	3.01	8.71	25	3.37	9.19	4.35	9.82	2.91	27.62	24.39	7.35	5.57	6.01	8.4	6.4	3.84	12.23	4.97
33.11	12.82	48.54	2.96	6.49	8.03	3.35	17.06	6.4	7.43	8.01	14.16	3.21	50.51	54.95	16.89	58.82	53.19	48.08	4.92	2.75	58.14	21.28	6.92	23.36	6.53	1.99	8.65	22.22	13.37	14.45	4.6	29.02	10.85
2.82	40.32	18.38	2.86	3.91	13.51	6	15.62	4.72	4.22	10.08	65.79	49.02	4.19	23.47	4.17	17.99	8.88	45.45	11.99	2.7	19.76	8.46	63.29	7.89	26.32	23.15	4.43	9.86	16.95	39.68	5.22	42.16	14.49
6.23	3.13	38.17	7.73	2.43	2.49	8.01	21.93	11.79	7.06	8.79	8.36	25.38	1.48	4.3	50	10.29	7.8	48.54	5.49	37.31	62.5	9.67	2.99	15.34	13.12	1.63	24.63	5.57	7.16	24.39	10.62	9.72	16.67
4.74	1.53	4.9	2.24	2.21	5.59	5.91	1.98	5.43	3.26	74.63	26.46	30.86	9.94	48.08	9.4	5.82	66.67	45.87	14.01	0.66	20.83	6.74	27.78	4.83	21.83	23.58	4.12	15.48	8.53	7.55	3.61	12.97	6.06
8.76	2.37	20.24	2.79	16.23	2.81	3.58	16.95	7.9	15.11	5.21	10.46	3.56	5.35	30.49	6.98	10.27	3.17	46.3	20.92	7.13	22.22	5.06	33.56	30.86	10.37	3.12	5.2	14.45	51.55	6.83	5.83	6.29	8.14
9.94	0.77	37.31	4.28	5.76	1.56	6.27	17.24	4.17	11.42	15.72	36.23	6.28	2.37	20.49	3.89	8.24	4.92	54.95	56.18	1.33	12.89	16.56	17.18	18.8	11.36	1.07	8.58	6.17	11.66	5.7	12.82	61.27	4.08
27.62	2.44	9.42	1.98	6.07	1.97	2.37	67.57	3.32	25.64	4.16	13.74	8.53	11.9	4.3	12.82	2.98	28.74	9.09	4.95	19.23	48.08	14.58	3.23	16.29	9.47	2.57	18.73	14.84	18.32	11.11	7.12	44.17	45.05
10.68	4.86	4.55	21.93	2.89	17.61	16.18	9.8	6.46	1.47	14.45	23.15	4.46	12.5	6.98	48.54	3.37	26.74	23.47	11.71	46.73	52.63	9.07	6.28	29.41	7.58	7.04	2.68	3.47	31.85	2.29	5.51	23.35	1.84
11.04	1.86	31.45	4.01	6.46	0.99	59.52	16.13	5.52	62.5	14.75	2.6	6.03	41.32	9.23	9.69	15.06	17.01	21.83	59.52	7.19	7.15	8.2	3.95	66.67	17.24	2.53	12.05	4.3	49.5	14.79	12.59	16.78	16.84
4.15	7.19	6.48	3.6	4.55	10.27	4.99	6.2	2.88	1.09	5.2	14.58	17.99	2.65	13.97	8.56	3.27	4.55	8.8	2.98	0.95	7.29	10.85	9.45	43.86	43.48	5.17	23.04	1.8	2.84	16.72	4.16	5.24	12.79
18.12	2.18	61.73	1.63	9.19	1	27.17	5.86	8.29	45.45	24.39	41.67	1.24	50	9.43	26.18	8.55	20.66	56.82	27.62	1.86	25	16.84	1.95	5.88	9.73	2.11	15.11	23.7	8.42	1.28	12.35	3.62	10.06
4.54	5.79	6.9	1.29	2.72	13.55	12.76	11.6	31.06	2.81	5.11	12.14	16.95	10.42	2.21	8.13	9.62	14.41	8.35	8.04	4.66	18.52	10.42	12.72	19.69	21.65	2.99	5.06	29.24	15.48	10.04	49.5	17.18	42.02
6.35	9.63	48.08	8.05	10.82	7.18	6.15	53.19	4.58	36.5	25.91	7.7	15.58	12.38	7.05	27.32	17.73	7.07	43.1	16.03	17.54	6.99	15.77	27.47	68.49	17.79	12.11	13.19	12.14	2.53	48.54	5.45	28.92	2.5
2.64	1.38	3.18	29.24	27.47	3.15	8.21	10.35	3.57	22.03	8.43	4.23	33.56	5.61	3.67	10.06	3.3	23.7	25.51	48.08	1.01	11.82	6.25	1.62	5.39	7.15	4.76	12.11	7.87	3.5	43.48	16.13	12.25	5.54
8.56	3.98	33.78	14.88	3.44	4.6	37.31	12.85	5.66	1.66	12.76	16.45	16.29	7.72	4.72	6.28	7.09	10.12	12.76	5.35	1.5	11.96	8.46	9.12	26.04	8.04	21.65	8.59	6.24	10.04	3.54	12.35	3.82	31.25
27.62	8.36	44.25	1.76	4.76	1.36	5.16	16.03	3.94	2.52	7.03	58.14	13.59	2.24	53.76	66.67	6.9	3.56	56.82	21.55	26.04	48.54	11.6	14.88	14.04	58.82	12.17	8.77	4.19	28.9	2.78	10	23.22	12.5
7.12	25	12.82	14.84	3.29	4.88	60.98	14.04	10.64	13.7	44.64	16.08	8.22	57.47	8.64	8.55	2.78	8.73	5.85	3.05	20.58	23.47	9.4	10.96	8.79	15.87	2.67	10.82	12.38	4.52	21.19	8.36	8.67	47.62
10.99	9.8	13.81	19.31	6.92	1.48	12.17	63.29	64.94	15.58	5.45	48.54	2.99	49.02	2.19	51.02	62.5	5.34	17.92	2.73	2.6	10.82	15.97	2.2	52.63	22.32	3.71	4.79	4.16	30.49	7.84	4.57	31.55	14.88
17.12	63.29	5.9	3.46	2.23	4.69	40.32	5	3.92	1.76	13.19	18.38	4.89	1.03	7.13	51.55	3.8	8.5	23.26	9.84	28.9	19.46	4.41	2.94	23.36	17.12	2.89	6.19	3.01	5.88	4.24	23.15	10.92	8.79
3.1	0.71	42.02	27.93	23.7	25.38	47.62	12.89	64.94	1.82	10.02	6.71	18.32	3.35	6.35	28.57	4.02	7.87	24.27	24.51	2.21	21.93	18.87	2.04	60.24	23.15	6.18	34.72	3.52	5.85	3.97	30.67	2.49	29.59
5.71	2.68	20.83	5.86	7.59	3.08	4.53	16.08	7.47	3.83	9.98	15.82	20.16	1.1	5.59	25.51	24.63	22.12	4.57	8.61	2.29	43.86	15.87	39.68	7.19	29.94	12.05	7.79	50.51	2.81	59.52	8.61	42.44	15.48
11.24	13.16	4.81	13.48	1.9	5.88	6.43	16.67	7.02	7.65	8.7	14.71	40.32	9.98	2.78	17.18	26.32	5.13	47.17	10.2	14.45	53.76	2.05	15.53	9.07	66.67	14.93	13.09	3.29	6.73	14.16	15.38	48.22	4.29
5.32	1.34	22.22	4.61	3.3	8.65	16.84	26.6	6.83	28.9	2.36	25.13	15.2	4.24	10	6.26	8.77	2.93	12.44	6.34	15.11	12.32	9.54	1.67	14.2	27.47	1.7	45.87	2.78	32.05	3.89	6.99	40.13	6.9
9.35	3.01	30.67	1.33	3.69	2.04	6.91	26.18	28.57	6.81	11.36	3.34	8.06	1.65	5.59	54.35	10.71	15.02	8.24	12.85	5.09	47.62	11.49	7.76	71.43	27.32	2.95	3.55	11.76	13.05	3.87	15.97	1.56	12.41
9.24	12.38	9.42	9.96	2.69	2.48	8.77	6.17	18.87	42.37	8.73	46.73	12.32	25.13	7.61	16.56	5.97	11.26	25	8.76	6.61	5.12	62.5	5.7	14.33	38.76	1.48	1.65	12.72	5.77	57.47	51.55	8.66	12.53
18.87	3.28	5.92	6.38	1.62	2.21	16.18	9.38	9.82	19.76	14.12	11.49	7.29	2.5	0.97	17.86	3.18	12.35	58.14	28.57	10.08	5.59	7.16	2.68	46.73	3.98	44.64	2.2	64.1	4.83	4.67	23.15	27.34	17.3
20.16	1.07	37.88	2.01	3.8	8.85	49.02	41.67	4.21	3.13	11.19	16.13	60.98	27.93	9.71	42.02	9.96	41.32	26.32	2.89	1.04	46.3	24.75	15.53	11.14	11.04	2.17	7.42	6.49	62.5	11.09	17.42	14.98	4.94
5.26	0.92	8.31	7.72	3.61	2.9	12.08	2.33	67.57	16.61	2.7	42.37	9.58	1.74	27.17	65.79	8.16	14.71	29.59	2.96	2.08	11.79	28.9	2.18	28.25	24.04	15.58	19.23	6.84	16.78	7.28	9.78	14.24	9.36
73.53	3.25	12.59	9.45	4.47	2.44	9.52	9.77	10.96	12.66	7.46	21.46	7.02	10.68	34.97	26.6	2.59	18.32	61.73	59.52	17.86	25.38	6.93	31.85	20.16	13.05	4.88	7.25	9.63	5.24	8.98	3.3	10.19	5.07
8.96	1.16	23.7	23.15	2.08	2.68	11.04	3.4	13.55	1.94	3.59	16.45	4.25	9.67	20.66	22.52	15.58	35.97	43.1	40.98	1.46	11.09	21.74	6.74	4.61	23.47	6.42	2.58	62.5	40.32	4.93	16.84	15.97	34.72
44.64	23.81	43.48	8.99	1.51	2.38	6.57	3.67	6.26	1.92	5.49	7.96	17.3	30.86	4.02	45.05	9.84	13.89	13.26	2.72	3.69	20.92	27.78	27.17	13.48	9.49	5.24	12.32	25	34.25	11.63	59.52	3.6	11.29
1.32	1.14	5.93	9.14	8.22	2.47	4.56	19.01	4.94	6.03	5.87	21.37	29.59	1.45	7.17	16.84	9.96	12.69	9.82	7.89	27.78	10.25	8.38	7.4	34.48	57.47	13.93	10.66	2.66	4.69	1	7.19	3.55	13.02
2.68	0.88	23.47	9.21	3.19	1.95	7.15	7.42	29.76	7.8	2.8	64.94	2.9	16.61	12.08	8.25	24.51	16.08	24.04	1.42	5.65	6.29	9.71	3.99	4.07	31.25	1.57	16.95	11.04	47.17	52.63	12.22	2.98	25.91
8.83	9.75	45.05	3.85	5.73	1.08	11.49	2.48	6.58	42.02	9.75	25.91	24.15	5.83	9.8	24.51	11.6	16.72	48.54	20.49	6.91	6	2.87	3.4	14.12	20.66	1.72	53.19	8.25	5.01	5.03	25.25	57.47	38.17
60.24	12.38	40.32	30.3	3.34	1.49	6.17	7	64.94	5.43	7.42	22.73	7.13	3.57	7.8	66.67	16.08	6.45	60.98	7.96	1.92	7.3	9.43	2.08	36.76	28.9	1.72	2.39	14.01	64.1	1.09	8.93	3.7	37.88
13.3	1.52	43.1	36.76	6.05	5.6	7.08	3.63	4.7	15.77	9.56	32.89	58.14	2.89	7.5	51.02	8.74	13.09	46.73	1.93	1.07	7.35	4.52	6.62	6.36	51.55	3.02	5.51	5.32	6.15	19.46	25.25	5.87	16.67
2.03	9.28	17.24	4.78	2.9	1.13	66.67	5.8	34.01	1.94	33.11	4.08	6.57	48.54	7.9	26.6	2.76	6.13	62.5	8.36	18.66	16.18	5.64	45.87	18.73	41.32	3.51	16.5	23.26	7.7	12.82	2.91	15.07	29.59
4.53	1.51	6.52	13.55	53.76	1.23	9.28	9.86	17.12	2.38	53.19	1.46	3.39	48.54	21.65	47.17	26.32	9.14	7.89	9.52	2.12	54.35	12.89	3.97	27.93	15.62	1.69	6.23	31.25	2.41	2.54	9.71	12.64	5.56
9.47	3.72	26.18	43.48	5.71	2.03	8.04	3.3	13.4	5.39	4.96	5.61	4.01	51.02	3.11	50	26.32	14.49	10.04	9.19	16.89	23.47	48.08	22.22	8.42	29.76	3.49	2.97	56.18	14.62	16.23	17.18	19.47	10.35
11.29	2.9	9.77	2.88	2.05	64.1	12.72	5.25	19.16	3.39	65.79	24.15	5.84	2.72	17.06	49.02	23.7	65.79	13.16	1.64	5.58	6.04	69.44	10.48	42.74	9.24	5.7	3.09	20.24	7.1	18.32	16.18	10.91	13.55
13.12	17.92	13.81	37.88	4.55	1	3.02	54.95	24.15	25.13	65.79	72.46	6.11	49.02	6.84	25.13	10.55	6.65	25.91	4.21	2.29	5.66	14.49	9.63	17.06	18.45	2.11	10.18	66.67	65.79	9.75	9.96	36.31	24.39
8.33	19.31	62.5	12.38	3.67	2.46	15.87	2.32	4.31	67.57	11.79	3.65	28.74	3.61	34.97	49.02	8.42	65.79	7.01	7.56	2	3.82	60.24	3.99	8.61	10.99	4.08	19.76	18.52	5.12	2.81	12.14	23.81	9.03
5.81	2.27	6.48	3.47	3.81	1.04	3.37	32.05	34.72	1.37	6.08	21.93	8.38	1.81	3.16	26.18	22.52	2.93	53.76	21.28	0.94	17.79	22.03	3.8	14.93	6.57	0.85	9.56	1.14	20.92	1.48	8.14	3.15	46.73
5.59	2.75	27.17	8.79	15.34	1.14	7.02	34.01	4.47	8.2	11.66	13.33	14.25	3.53	6.63	27.93	9.88	34.97	60.24	2.7	6.52	14.62	9.12	2.64	25.25	9.11	5.1	12.92	4.16	3.57	8.14	12.35	12.59	4.53
13.59	18.38	76.92	2.21	4.32	2.74	13.59	3.36	6.97	5.35	18.18	22.73	30.86	50.51	5.75	18.52	41.32	12.29	67.57	3.58	1.34	12.5	47.17	13.48	7.53	8.28	16.5	5.91	14.41	5.07	3.85	5.54	24.44	2.36
5.8	7.76	19.53	11.96	1.29	9.26	1.36	5.88	30.12	3.1	7.81	11.71	21.37	14.41	3.68	9.94	2.38	15.97	5.57	58.82	7.5	33.33	13.55	29.94	16.03	41.67	1.04	7.05	6.9	4.45	53.76	8.5	25.96	27.32
14.04	1.1	29.24	4.6	12.99	2.38	5.37	54.35	23.47	4.93	44.64	10.64	5.66	42.37	12.17	5.56	7.32	15.15	56.18	0.92	43.48	17.61	7.54	5.64	29.41	23.58	1.85	3.34	32.89	12.32	8.29	20.16	7.09	54.95
9.52	17.3	7.59	2.21	41.32	5.85	29.41	11.42	9.31	5.3	12.5	6.17	2.02	5.32	7.3	8.26	8.21	3.76	9.92	2.79	1.59	3.36	11.29	2.05	6.65	14.53	2.44	27.47	5.25	30.12	10.31	5.44	67.57	4.12
3.24	3.61	25.25	3.63	13.89	2.31	18.73	4.91	7.03	4.73	4.9	18.94	23.26	18.05	3	8.22	5.04	45.87	48.54	16.08	11.82	9.88	2.43	9.01	7.05	5.86	6	15.97	7.11	8.67	3.37	9.75	6.45	9.96
9.77	4.34	47.62	4.74	6.38	1.9	2.94	6.54	4.93	11.74	10.48	13.55	49.02	49.02	3.92	67.57	5.52	17.92	46.73	1.02	3.21	6.45	8.05	1.27	8.08	18.25	3.2	28.57	15.48	4.37	1.02	17.48	8.54	33.78
3.44	1.08	27.93	7.04	2.67	3.31	3.14	51.02	21.01	12.32	3.05	14.88	9.26	15.29	16.61	67.57	10.62	9.31	12.05	4.36	34.72	28.74	15.87	2.04	72.46	16.34	5.84	19.61	28.74	10.5	10.06	16.03	53.25	22.22
3.74	4.89	6.27	5.45	17.79	30.67	3.36	21.1	7.26	32.05	6.39	22.83	4.58	45.05	12.41	46.3	9.07	6.13	50.51	5.17	4.71	17.99	15.72	3.14	5	35.21	4.16	2.73	6.04	2.24	13.16	6.25	25.14	11.04
15.97	8.13	60.98	11.36	17.06	3.41	12.53	4.22	4.28	12.38	5.4	9.16	42.37	50.51	22.52	64.94	19.46	25.51	12.47	11.63	8.68	12.72	27.32	36.5	16.5	27.17	2.6	69.44	20.49	14.66	4.88	17.12	54.23	4.44
26.32	14.25	4.06	5.99	1.64	2.3	3.95	4.96	10.96	14.37	11.68	5.69	26.32	11.74	24.63	56.18	24.75	9.67	26.74	12.38	4.46	27.32	30.12	1.65	14.49	18.25	4.24	2.13	4.42	6.69	7.81	4.11	25.68	27.47
23.36	1.31	37.31	20.08	2.59	12.79	1.71	5.3	18.8	7.12	2.02	13.26	51.55	8.14	7.97	21.19	14.12	12.29	11.99	13.97	4.78	58.14	3.02	58.82	14.58	25.38	3.29	5.94	8.88	38.46	11.34	12.44	23.83	45.05
3.58	16.03	6.23	7.94	13.09	2.25	4.39	4.69	3.2	2.08	70.42	4.63	24.15	24.04	5.51	52.08	4.22	6.78	16.72	5.52	2.26	10.82	16.67	1.18	17.73	31.06	4.6	6.5	41.67	31.25	21.28	6.89	22.69	7.18
5.64	1.39	10.04	7.63	1.27	2.62	6.77	4.54	6.43	2.22	5.91	20.75	5.45	51.02	37.59	15.2	9.49	17.24	15.38	4.74	10.4	3.02	5.61	17.86	3.58	45.45	3.94	66.67	2.68	31.65	17.06	10.33	54	10.25
27.03	8.09	61.73	1.82	2.8	5.22	11.85	23.47	17.06	14.29	8.04	25.13	47.17	4.55	17.79	40	40.32	3.69	49.02	65.79	2.36	10.22	14.58	59.52	13.85	26.18	2.64	3.57	25.64	19.01	12.35	8.62	12.3	9.03
11.9	5.67	9.33	6.98	1.24	1.72	1.59	7.25	8.5	5.64	3.3	40.65	5.64	26.18	23.26	53.76	4.57	12.59	15.24	4.69	2.92	12.66	2.47	15.58	69.44	30.3	1.9	11.76	4.94	14.37	25.25	26.18	8.17	12.44
10.66	2.71	40.32	1.36	4.38	3.34	12.82	8.2	3.24	2.45	9.73	39.68	8.36	12.41	7.31	18.12	2.74	10.57	12.32	5.76	23.04	11.49	47.17	2.48	33.11	17.06	2.6	1.33	2.79	4.49	28.09	8.05	8.85	5.67
21.74	15.06	14.84	6.92	5.85	1.9	14.12	26.88	6.13	4.76	72.46	59.52	32.05	10.04	7.56	36.5	6.02	5.66	23.92	6.02	15.87	22.22	13.89	4.54	25.91	26.88	0.33	25.13	3.46	33.33	7.99	5.03	6.34	3.42
49.5	0.51	20.75	3.41	1.86	8.42	4.82	15.02	4.66	16.61	4.66	15.63	38.46	6.17	37.88	58.14	32.05	26.88	7.03	39.37	40.98	14.49	45.87	1.31	14.62	3.65	10.99	3.29	14.41	19.84	47.62	25.77	42.99	10.06
11.99	6.01	33.11	1.93	18.87	11.76	2.68	30.67	5.62	51.02	3.12	9.96	59.52	4.5	51.55	3.11	3.68	17.67	17.73	6.22	7.91	14.04	16.72	2.43	22.94	12.5	1.23	7.76	29.94	16.45	20.66	12.99	14.64	42.74
19.46	18.66	4.86	2.47	3.69	6.46	4.08	1.63	22.03	5.77	10.53	58.14	5.62	24.63	33.56	16.56	51.02	9.42	51.55	22.32	3.47	8.09	15.43	6.79	11.96	8.13	1.47	3.84	56.18	1.98	11.19	17.18	7.16	8.49
7.1	52.63	12.35	16.18	1.99	7.04	19.31	3.9	40.65	5.88	26.6	12.47	43.1	50	15.48	43.48	4.13	4.19	58.82	33.11	12.41	23.7	13.55	16.34	23.92	22.94	3.13	2.95	62.5	2.97	2.61	16.72	13.28	73.53
24.39	13.97	4.99	5.5	4.97	6.17	6.99	7.76	4.84	1.67	4.02	8.26	53.19	51.02	8.56	12.47	11.71	3.72	10	2.81	3.76	3.95	10.94	6.17	39.37	35.46	3.23	25.25	14.62	2.38	5.61	17.18	9.02	68.49
25.64	2.4	18.59	11.42	6.33	7.82	3.94	11.09	4.21	65.79	5.65	6.81	10.12	16.95	13.7	13.19	3.54	8.39	8.03	68.49	14.16	45.45	13.74	29.76	27.62	65.79	1.62	5.85	3.51	4.36	17.54	2.01	54.17	44.64
9.71	11.82	4.14	20.16	28.74	3.5	39.06	5.57	25.13	61.73	6.01	55.56	12.14	1.85	54.95	47.62	16.03	80.65	45.87	7.15	4.65	15.24	24.04	7.67	4.6	4.19	2.03	24.88	13.16	5.61	3.06	12.44	10.09	9.52
5.54	6.58	16.34	4.05	0.81	38.76	13.33	10.22	13.7	5.64	16.13	7.17	8.05	37.04	24.75	56.18	2.55	46.3	29.24	6.41	2.01	34.01	10.78	7.46	9.58	11.29	6.11	3.32	4.25	6.7	29.41	5.46	44.44	4.28
26.18	2.24	13.85	3.93	1	32.89	51.55	3.32	51.55	23.92	10.04	18.45	1.8	4.64	3.83	12.5	6.87	64.94	7.02	2.74	0.99	12.89	21.74	10.62	43.48	44.64	4.76	14.33	2.32	2.75	2.11	32.47	43.67	6.28
3.82	12.14	13.16	18.25	10.57	2.89	23.47	7.68	12.29	1.89	10.37	13.05	39.37	50	7.43	12.95	17.36	19.23	30.49	58.14	23.7	8.28	8.65	25.25	20.75	13.66	5.81	71.43	4.26	2.21	2.05	64.94	50.51	12.56
12.92	1.86	30.86	2.92	4.79	15.72	9.62	30.49	18.66	34.97	14.08	24.63	8.53	4.1	30.49	5.01	11.71	10.29	24.15	6.14	0.83	61.73	10.08	3.67	29.94	8.31	3.5	5.72	6.84	23.04	3.33	16.95	8.31	29.41
Figure 6A
Untrained EPSCs amplitude (pA)																				Trained EPSCs amplitude (pA)
35.93	21.18	39.55	15.18	15.05	24.2	18.33	16.43	22.03	16.88	15.93	20.2	62.3	16.48	28.58	17.9	29.6	21.3	20.88	19.98	25.5	22.45	20.15	31.25	25.65	24.28	18.75	24.1	31.5	44.93	9.18	20.73	22.7	15.68
27.25	26.23	27.68	16.13	15.68	16.65	17.2	19.03	23.05	18.93	15.8	15.55	19.53	22.4	25	16.83	29.43	18.85	18.15	15.85	28.47	19.08	24.45	35.7	41.98	15.33	17.93	20.2	37.5	31.58	8.18	18.4	20.07	16.85
19.45	20.45	20.13	16.83	18.55	15.5	17.75	18.73	22.88	24.85	18.33	19.18	24.55	15.28	17.88	15.25	26.03	17.45	18.6	27.25	16.15	21.62	20.53	21.2	15.98	69.8	19.08	22.18	40.78	20.4	7.85	18.78	22.73	23.7
18.65	15.38	16.55	17	18.35	20.15	15.2	17.58	23.93	21.63	25.38	30.33	27.4	29.83	21.82	16.73	28.15	20.13	18.4	19.9	15.32	24.12	15.38	30.08	30.78	56.95	17.08	15.1	34.63	27.5	5.45	17.32	15.88	19.2
16	21.7	30.38	21.58	18.68	23.65	16.6	16.05	19.73	21.65	16.13	31.2	16.73	19.13	21.03	20.68	15.6	26.4	16	16.83	22.58	15.2	16.53	27.53	19.4	15.08	19.53	16.18	16.93	17.5	4.68	15.7	18	34.7
35	24.18	21.7	16.28	46.03	17.35	29.85	16.08	17.48	17.5	17.58	48.88	18.23	21	19.3	15.3	15.65	16.48	21.8	16.68	15.72	27.65	15.85	25.38	36.3	30.13	16.18	21.33	15.9	17.45	5.42	15.45	17.48	55.28
16.85	22.43	19.73	16.1	15.38	16.25	30.43	21.03	20.45	15.53	17.1	16.9	19.35	30.2	15.78	18.63	19.28	27.63	15.65	17.28	18.52	32.3	16.95	20.43	17.9	25.13	16.8	19.1	16.28	21.45	16.13	16.95	20.03	15.67
35.95	21.25	16.48	23.18	15.38	24.2	27.43	25	15.9	23.58	17.6	25.35	26.95	17.63	19.58	18.48	21.15	15.9	18.18	16.83	22.95	65.82	27.15	19.8	17.9	18.23	17.48	18.58	15.9	26.1	18.03	19.03	15.21	34.73
21.95	18.5	16.35	21.78	18.8	16.28	20.65	22.75	15.18	20.25	20	20.38	19.63	19.18	44.48	25.9	19.4	15	18.3	30.5	21.85	36.35	15.15	25.4	22.78	15.95	17.53	20.47	18.25	19.83	8.25	15.53	16.92	31.25
15.7	17.78	20.4	16.75	16.03	15.93	19.53	17.58	20.75	18.68	17.1	27.63	22.08	20.15	24.58	55.48	18.33	15	15.23	20.7	15.32	17.37	15.08	25.38	60.03	19.25	20.03	34.38	16.28	16.13	7.08	17.62	20.69	19.2
27.05	16.03	24.4	20.33	15.98	16.4	16.6	15.03	20.35	18.63	21.23	32.15	29.45	15.38	17.3	16.93	35.85	44.88	16.68	27.05	22.78	17.73	17.2	35.68	15.98	20.48	17.03	15.73	20.5	17.2	20.23	20.68	21.22	28.93
21.15	25.23	56.18	19.9	17.55	18.18	21.25	15.23	16.48	24.8	16.48	23.7	20.95	15.93	24.15	22.5	22.18	25.03	20.87	31.55	30.88	18.9	23.85	19.25	61.4	23.8	17.43	16.58	15.03	17.08	5.32	31.35	21.83	18.85
27.7	15.45	19.75	15.95	15.85	18.83	16.68	17.83	24.2	36.65	18.03	28.28	17.35	25.43	16.2	19.55	18.25	22.68	21.7	16.7	15.95	45.17	28.73	21.05	16.7	19.9	17.28	27.1	18.38	17.85	15	15.08	16.41	16.95
16.67	19.35	17.4	15	16.75	20.9	22.8	30.93	22.23	32.85	17.35	17.58	15.73	20.58	15.8	15.9	17.7	22.58	17.85	24.25	19.55	15.68	20.9	24.93	23.35	26.75	17.15	18.05	19.68	15.48	34.68	18.55	21.3	21.7
16.32	21.3	18.75	19.65	16.13	17.8	21.9	18.93	19.1	22.93	16.53	25.25	23.55	23.18	19.85	15.73	31.35	17.1	16.23	18.38	22.2	18.6	20.78	24.73	50.23	20.4	15.78	15.68	15.35	16.5	13.73	29.15	20.02	20.08
18.73	15.48	15.83	16.58	15.43	15.7	21.08	21.53	19.15	18.33	18.8	24.08	15.93	15.98	22.45	15.08	25.78	17.45	15.23	18.25	22.08	18.53	20.83	21.65	58.93	22.95	17.03	17.55	22.3	35.88	7.93	25.3	20.02	19.4
15.2	15.68	22.08	17.3	21.1	15.25	20.53	15.63	22.08	22.4	15.73	21.88	33	18.38	20.88	16.45	24.55	17	15.93	17.93	25.02	59.4	20.85	15.3	19.65	17.08	16.45	19.28	17.08	16.75	11.35	18.92	17.03	30.28
16.48	21.1	15	24.45	15.03	24.9	17.03	16.23	21.88	16.78	18.6	16.05	23.95	17.53	17.45	16.83	15.03	41.98	26.35	15.23	26.5	52.67	20.98	26.45	24.38	17.78	15.75	26.13	17.1	40.73	13.98	22.58	15.92	16.93
20.63	19.5	21.48	17.53	24.6	24.95	19.97	15.8	34.85	31.68	16.85	21.05	74.53	15.55	21.18	15.2	18.33	15.23	21.2	16.08	18.2	16.45	33.45	29.33	19.43	17.1	15.23	18.73	19.6	23.2	9.78	16.63	17.43	29.12
15.85	18.63	26.7	16.23	21.55	17.5	23.73	17.18	18.9	15.78	16.35	27.9	26.93	41.9	23.33	21.5	29.55	16.75	17.85	27.88	16.4	17.98	15.9	24.18	17.25	17.35	16.75	20.7	15.25	17.58	10.78	15.28	15.29	35.02
16.18	15.35	21.1	18.15	17.48	15.83	15.05	16.53	18.05	20.2	20.5	38.83	20.25	16.35	20.48	21.18	15.33	16.18	19.38	31.75	25.35	24.8	19.55	21.6	18.03	23.6	20.23	21.3	22.43	17.28	9.25	20.57	18.71	15.43
15.07	21.85	30.45	17.55	22.58	19.23	23.43	16.28	17.98	18.15	20.53	25.98	33.83	15.6	19.35	19.05	16.38	21.35	21.73	19.48	24.05	49.35	23.6	17.28	21.9	21.73	19.23	15.33	18.9	17.33	14.95	30.53	16.87	52.4
22.48	17.25	16.55	25.68	30.45	20.93	17.8	18.9	25	22.48	21.73	19.85	37.48	24.6	23.8	15.8	16.3	27.78	18.55	18.48	17.9	17.63	17.93	19.6	99.03	20.73	15.6	15.18	16	19.88	10.4	17.58	15.94	17.53
25.67	22.73	21.93	16.5	16.85	19.08	19.18	19.05	16.53	15.65	17.55	38.08	22.18	17.28	23.98	20.35	27.6	18.2	19.25	19.88	17.4	15.55	21.45	24.6	16.28	21.2	16.33	20.38	15.45	16.15	12.08	24.2	15.78	25.72
17.6	21.7	30.18	19.65	27.95	18.73	19.13	15.3	21.05	38.6	17.45	23.7	17.93	16	19.43	17.15	24.25	17.53	16.68	26.48	24.1	42.63	16.8	15.4	90.2	21.6	17.55	18.18	45.13	15.43	19.18	20.05	15.15	23.92
16.7	23.15	25.23	17.75	20.8	21.58	17.58	16.93	24.85	21.45	17.7	15.63	18.88	17.35	16.25	19.38	20.08	18.03	29.23	18.58	21.93	19.57	24.63	30.48	128.7	17.75	15.88	18.6	20.55	36.4	8.28	15.57	18.22	16.13
24.65	17.03	32.58	16.98	39.23	28.13	16.98	15	25.2	48.73	21.93	21.8	20.3	27.4	17.88	17.9	17.6	20.38	31.37	27.43	16.63	18.43	20.63	16.15	27.4	20.08	19.03	19.27	19.13	18.45	7.9	18.65	15.98	25.9
15.85	32	33.38	22.4	17.03	20.6	17.68	15.55	29.93	15.9	21.68	19.9	19.78	24.48	15.43	18.5	24.65	22.05	30.4	30.2	15.3	16.77	15.83	16.48	36.75	16.63	18.58	21.33	17.38	15.05	6.77	15.18	15.78	17.95
18.63	27.35	16.3	19.85	17.68	26.23	21.3	15.4	21.18	25.93	24.28	27.88	37.88	18.2	16.95	16.98	16.6	15.3	44.43	17.28	19	47.43	18.1	21.25	15.95	21	15.53	19	15.53	15.33	10.45	16.9	20.11	45.65
16.53	16.6	23.75	17.13	16.25	35.4	38.15	28.55	29.95	17.63	17.4	15.93	19.38	18.45	15.05	17.15	19.85	15.35	18.42	30.93	20.48	33.07	16.18	26.8	22.23	51.93	25.48	15.2	23.58	22.55	4.95	79.8	17.09	60.73
17.25	15.93	17.68	21.63	18.1	27.23	29.33	18.08	26.43	20.65	16.95	23.75	15.73	17.85	30.93	16.75	24.93	22.43	17.1	25.75	15.15	57.85	19.93	30.3	20.3	16.3	15.75	26.2	52.58	20.85	12.93	27.8	16.8	19.53
16.6	16.68	18.35	17.4	19	31.83	15.28	17.18	15.95	22.98	17.1	24.63	55.05	16.43	16.9	15.68	27.5	15.33	18.4	34.75	29.92	24.5	15.28	16.63	44.93	17.73	15.98	19.5	15.25	17.45	8.55	15.2	19.71	15.4
16.78	16.9	19.03	19.95	16.63	24.65	23.8	18.43	21.5	15.08	15.03	22.3	42.68	15.75	26.88	15.83	20.15	15.9	22.1	15.83	28.9	17.02	17.5	29.4	20.5	19.5	16	17.18	19.43	15.2	9.1	20.97	15.08	26.18
18.8	23.3	20	29.15	22.75	26.65	20.3	30.75	20.03	32.05	20.45	18.8	27.6	16.03	31.83	19.2	17.2	17.2	26.68	19.15	22.48	53.9	16.38	30.23	67.85	16.43	23.75	17.53	23.23	19.43	6.15	16.32	18.92	38.5
16.58	18.18	23	16.48	15.73	16.25	19.8	17.88	16.03	27.3	15.2	43.75	43.9	28.55	16.88	16.45	29.25	15.93	23.55	19.85	25.58	112.7	16.13	17.93	15.2	17.4	17.98	16.03	15.75	23.5	12.53	19.85	19.97	16.7
18.35	18.85	20.3	15.28	15.8	20.2	15.05	19.23	20.03	20.55	25.08	29.38	26.3	17.68	16.78	16.78	16.15	17.7	24.5	16.8	16.27	64.65	18.48	31.83	63.08	15.88	20.4	17.3	17.25	19.45	13.88	20.22	15.81	47.37
17.58	20.38	23.7	21.48	16.1	19.85	18.88	19.6	16.78	55.58	20.9	32.8	26.2	15.98	21.98	16.45	15.05	18.7	18.15	34.58	32.83	51.6	23.58	26.75	69.83	18.58	19.93	16.8	45.78	21.48	7.8	15.55	15.79	16.65
16.2	16.45	25.75	21.25	17.4	18.9	46.73	17.83	20.58	25.25	15.63	29.68	19.28	20.18	15.38	15.05	17.25	19.35	37.53	30.7	23.7	59.85	17.53	15.4	31.3	49.95	16.9	20.68	19.43	20.08	11.4	30.2	19.43	15.22
31.73	20.13	27.15	20.53	16.28	15.55	35.5	22.38	17.9	15.2	17.8	46.03	16.45	17.55	28.05	18.35	20.13	16.3	68.68	26.58	17.38	17.35	33.9	19.45	45.13	18	15.65	22	20.9	18.23	10.23	15.65	18.15	45.6
15.38	17.13	22.6	18.03	15.43	23.43	17.73	76.53	18.4	18.73	21.73	24.3	18.3	25.8	16.47	15.28	38.85	20.9	15.7	15.3	17.45	26.75	15.55	21	78.88	77.5	16.9	15.18	16.38	18.25	4.8	15.9	18.43	22.13
17.98	27.63	22.08	20.45	16.68	15.58	25.18	18.15	25.68	20.83	24.05	16.65	18.38	15.3	26.05	15.28	19.18	23.6	15.45	15.23	21.88	19.88	24.13	29.38	18.4	25.35	17	18.8	15.2	15.45	11.73	23.23	23.16	15.55
17.18	20.63	25.88	16.63	16.4	26.33	26.43	16.6	19.28	15.2	19.63	18.7	16.05	15.5	15.85	15.48	17.13	24.05	22.18	20.8	31.58	55.4	16.23	32.28	18.08	18.43	15.38	21.18	18.45	15.28	26.45	19.18	23.39	65.92
21.65	24.2	18.53	15	21.25	15.83	33.55	19	28.5	19.43	23.33	22.63	21.5	24.53	19.9	19.63	29.08	19.6	32.9	16.38	20.65	16.55	16.08	21.28	108.7	28.25	18.05	19.63	15.13	17.45	10.48	18.75	17.13	15.28
25.05	16.98	18.15	17.35	16.73	16.85	30.25	15.68	15.65	19.43	15.6	16.83	22.75	15.15	18.08	19.23	25.78	19.68	19.58	16.58	23.3	23.32	15.73	15.6	19.78	50.73	23.23	16.3	21.28	48.13	7.03	38.73	23.45	35.6
24.68	17.25	39.15	21.98	15.65	16.4	16.85	15.28	19.83	17.78	15.8	22.83	23.63	19.4	22.18	16.2	18.55	15.25	35.08	27.48	34	21.42	19.2	22.45	43.78	16.43	16.5	17.68	15.13	18.83	28.98	30.33	21.37	18.58
25.3	25.7	22.85	16.78	16.7	18.25	35.92	24.73	18.18	15.6	21.95	18.28	22.28	15.63	16.95	15.75	27.63	15.4	30.03	39.85	16.82	26.37	20.03	16.2	17.9	24.03	25.88	27.08	18.73	58.53	8.45	17.88	19.08	28.58
17.5	36.28	23.75	17.53	15.3	21.4	28.65	24.18	16.9	20.33	16.03	38.3	16.7	19.4	19.63	15.48	28.73	15.75	39	35	15.03	23.77	16.7	15.88	101.38	17.15	15.45	17.53	24.18	16.35	9.22	17.05	17.1	29.13
15.58	21.8	15.1	29.45	16.05	17.33	24.02	19.75	19.73	15.7	17.3	38	22.1	27.75	17.3	17.53	15.05	18.08	20.1	19.35	22.55	17.18	15.63	27.2	24.08	17.28	16.83	23.85	16.45	16.5	22.1	28.85	17.8	28.35
17.08	17.08	18.9	15.5	17.15	23.4	39.55	17.73	28.5	17.08	17.53	26.03	20.18	23.1	29.3	16.7	21.88	16.2	19.73	26.55	20.8	25.28	19.05	25.2	16.35	23.75	21.95	18.93	17.3	17.53	11.33	18.85	23.99	16.55
18.3	24.15	42.53	17.55	15.23	18.2	19.48	17.85	25.63	29.68	19.33	24.83	27.3	16.23	23.05	18.3	15.68	44.63	15.28	33.63	15.27	39.3	40.63	23.5	190.55	28.8	24.35	15.38	19	22.58	7.73	18.07	25.55	75.4
23.43	30.05	17.5	23.7	16.65	17.7	16.15	18.2	16.25	32.25	18.38	20.55	20.65	15.93	30.2	15.88	29.5	15.53	20.85	15.9	21.58	18.85	18.03	35.35	97.2	18.58	16.05	15.48	18.3	16.7	10.18	25.27	16.12	15.88
21.95	20.18	27.4	20.13	15.85	22.85	15.55	43.83	15.93	20.98	18.53	29.98	18.55	23.38	15.4	17.98	20.78	16.8	15.75	17.23	20.92	22.4	16.43	15.55	18.85	44.73	19.45	15.25	16.03	17.78	61.73	22.3	19.02	16.87
15.93	15.2	17.8	17.58	16.53	16.55	36.95	15.9	32.53	21.73	18.73	16.9	29.93	18.65	21.23	15.4	17.73	15.65	21.83	31.43	15.13	34.95	31.13	23.05	24.23	43.03	21.78	15.33	19	15.8	8.08	19.73	19.93	27.48
27.53	17.13	24.15	18.38	33.03	17.53	35.88	21.3	19.6	15.25	27.48	40.43	18.13	15.43	24.1	24.68	17.98	26.6	31.28	24.35	21.25	17.9	19.93	18.65	67.13	32.33	15.23	15.83	16.25	16.58	16.23	35	17.31	16.02
18.5	41.38	19.98	15.75	87.83	21.25	15.78	20.58	23.3	26.3	19.5	16.38	20.33	16.08	19.03	16.83	20.13	19.18	18.93	16.23	19	61.2	18.18	17.85	139.65	15.35	18.13	22.38	19.48	20.38	12.73	21.53	17.51	20.1
17.08	21.38	20.1	24.35	18.98	17.3	24	20	17.68	31.78	18.33	16.78	38.23	23.28	28.83	16.63	27.28	19	92.68	26.15	24.52	31.2	20.15	21.08	21.13	19.85	15.18	16.45	16.73	16.08	8.08	31.03	23.19	42.9
21.9	15.55	45.9	26.9	21.5	25.13	23.35	17.63	19.78	15.43	30.95	32.08	21.18	51.05	30.85	15.48	16.6	18.38	61.5	18.13	29.28	21.25	17.68	18.4	22.4	16.43	23.5	23.83	22.13	19.1	21.45	16.15	21.69	16.18
15.23	15.25	19.8	24.18	18.68	15.83	25.58	15.05	15.98	16.13	26.83	17.18	28.45	20.98	17.15	16.2	23.13	28	18.4	29.03	18.52	51.53	18.2	17.13	88.73	44.73	23.4	29.13	19.18	15.75	18.05	15.1	21.04	22.5
16.23	15.6	15.3	24.05	16.08	17.25	22.93	27.63	21.93	16.28	15.03	32.15	15.98	28.5	23.23	20.03	36.38	18.15	21.35	33.6	24.3	50.35	25.05	41.2	21.33	19.8	18.38	17.93	19.3	15.65	13	15.85	15.35	87.12
15.93	15.75	20.65	17.15	15.33	20.73	22.65	18.33	15.35	19.93	21.05	20.18	20.18	20.85	17.02	17.08	21.4	16.3	17.63	27.93	17.3	46.78	26.88	16.78	49.73	47.98	16.85	17.35	21.2	16.65	6.32	23.55	19.75	21.75
18.37	18.45	22.88	22.1	16.28	15.48	20.95	19.55	19.65	15.7	22.58	24.68	32.13	16.13	24.9	16.13	19.2	26.38	29.5	28.43	15.3	34.7	16.08	23.15	27.25	35.03	15.03	17.8	16.78	15.43	11.2	15.53	17.78	16.22
28.25	18.4	15.95	18.18	32.53	22.63	25.2	16.08	19.7	16.05	15.53	30.88	17.25	21.8	18.98	16.98	24.3	19.08	16.03	16.48	20.45	25.9	18.1	32.18	17.98	31.15	28.88	15.28	20.78	16.28	11.38	23.3	19.61	17.15
18.7	18.33	22.45	19.1	18.88	15.25	15.98	589.35	17.28	25.98	15.68	62.1	32.25	15.2	24.15	16.68	16.3	15.83	15.73	18	18.77	21.45	18.08	29.58	21.88	168.1	24.67	17.25	18.23	17.35	20.78	19.28	16.28	38.9
17.35	22.88	21.48	17.98	22.6	20.15	18.88	15.98	34.35	27.68	16.48	22.13	15.85	16.6	17.5	82.65	25.93	17.63	20.63	28.35	25.85	28.23	20.5	29.78	16.48	34.48	16.2	16.8	24.38	24.3	7.35	15.37	16.75	38.17
19.95	36	27.85	16.38	21.1	24.25	34.55	20.23	15.68	15.75	46.75	27.13	20.68	15.08	18.35	16.48	16	16.38	16.55	21.78	22.48	15.53	21.18	23.43	26.7	22.83	22.35	18.08	15.4	16.15	10.13	15.43	15.06	18.85
24.45	29.33	15.08	23.65	16.08	15.23	26.15	15.75	20.73	16.65	20.8	24.68	38.4	16.8	30.75	15.03	18.43	23.43	17.9	21.48	26.3	16.75	16.18	15.05	16.48	23.9	18.28	15.63	19.63	16.78	14.3	15.82	17.64	27.7
15.1	17.03	19.4	20.83	15.83	15.93	20.58	16.53	22.93	23.13	35.18	24.68	23.48	24.2	16.73	15.2	24.4	17.33	17.98	33.78	16.68	19.95	17.38	19.55	48.18	18.68	17.6	23.05	21.68	16.88	9.03	18.08	20.23	28.03
20.08	18.55	20.33	21	35.23	28.45	18.85	19.25	18.13	24.3	15.98	16.78	42.4	16.78	16.85	16.63	30.2	24.73	15.55	24.2	18.52	40.8	15.75	23.68	23.78	22.35	20.7	15.92	20.75	28.9	9.33	18.43	16.27	48.98
15.95	15.8	19.7	16.43	17.4	18.4	22.35	28.8	17.3	15.4	15.53	15.28	20.28	20.15	30.6	16.88	23.6	15.08	16.68	20.65	16.45	34.8	22.45	30.98	34.73	41.55	17.5	15.73	17.25	21.8	12.12	16.65	22.22	17.77
18.35	21.35	42.53	15.1	21.53	19.13	29.53	21.2	22.35	18.65	16.88	18.73	16.35	17.1	21.13	16.6	18.7	17.6	15.25	22.88	22.95	30.48	22.25	26.33	23.68	32.15	16.18	16.48	15.5	23	8.82	15.03	18.85	24.1
20.58	21.6	17.35	37.68	16.3	25.93	27.28	18.1	19.55	16.73	16.85	32.6	35.58	18.85	23.78	16.93	36.7	15.18	22.95	17.28	37.75	52.72	19.33	15.25	51.28	29.4	20.78	21.98	17.38	18.8	23.88	15.3	16.96	31.85
17.43	16.03	28.98	17.23	30.95	17.98	32.33	16.68	27.73	20.33	18.55	18.93	38.4	16.5	17.4	15.3	20.1	17.03	18.08	15.43	19.82	18.6	19.78	16.8	20.58	25.75	18.05	21.35	15.55	20.45	19.8	15.03	17.16	17.98
24.57	26.28	37	21.88	16.95	15.95	19.33	15.73	19.45	29.03	20.95	16.25	25.78	19.4	17.28	47.88	16.33	19.5	15.2	24.03	23.15	32.63	33.23	44.15	71.7	26.1	18.5	22.08	20	16.78	8.98	19.87	24.3	27.2
17.28	21.78	28.3	19.13	23.3	20.33	21.85	23.25	19.18	15.85	23.65	15.03	16.78	24.95	25.35	19.1	27	17.33	20.23	15.05	28.2	16.67	17	21.18	28.53	24.88	15.88	17.93	33.53	18.1	19.48	15.75	16.9	15.1
16.33	24.5	26.55	23.03	22.45	26.18	41.53	16.78	19.95	29.6	20.45	24.5	29.45	18.93	21.53	15.03	33.95	18.18	22.78	29.73	16.9	26.28	21.85	40.15	52.63	16.35	16.98	19	21.3	15.3	19.3	15.05	25.38	15.15
32.85	16.95	24.2	21.8	16.3	15.8	38.93	21.58	15.18	15.1	16.75	16.53	16.73	27.93	25.58	24.38	18.33	17.55	29.1	19.23	18.93	41.35	21.63	23.3	29.23	69.78	19.9	24.88	15.73	42.2	8.08	18.82	18.52	32
16.7	17.4	17.2	16.53	19.98	24	32.75	16.75	15.18	22.13	18.05	27.13	20.85	17.73	16.53	21.1	19.7	38.48	17.28	28.43	24.55	24.8	16.58	18.43	100.38	17.28	25.73	19.75	17.85	20.3	7.25	15.68	16.86	21.33
22.85	20.88	46.88	15.85	15	23.5	23.05	16.2	16.13	16.15	22.38	29.53	24.13	23.03	15	15.53	16.88	18.73	26.35	17.75	27.77	69.2	18.63	18.1	17.7	34.28	15.95	16.55	25.15	18.45	13.38	17.9	16.76	25.1
19.1	15.78	16.18	30.65	16.55	16.45	23.3	20.63	25.35	60.83	18.83	29.98	48.55	15.93	17.93	16.28	19.7	16.85	16.88	15.1	24.35	22.65	20.28	27.2	24	67.35	16.85	20.2	54.38	16.28	16.93	28.73	21	32.58
17.2	18.4	15.5	17.33	20.4	23.93	20.2	17.35	16.73	22.73	19.03	30.58	23.63	19.95	18	15.3	16.45	18.23	22.98	27.45	18.35	26.58	27.05	32.48	69.9	15.08	21.28	15.13	21.98	19.98	23.4	31.62	15.8	25.68
22.22	20.33	24.15	16.13	19.03	25.08	29.18	15.6	20.18	26.68	16.85	41.08	19.53	17.78	15.1	15.9	27.23	20.03	22.1	19.23	30.85	69.08	24.78	29.53	34.38	18.42	17.9	17.35	15.13	18.1	22.6	28.02	17.66	16.33
22.8	22.6	18.43	16.18	27.15	21.18	19.75	16.88	16.9	17.23	26.05	31.43	17.58	16.73	16.15	17.23	15.98	19.15	27.15	19.7	15.8	16.1	15.13	31.3	32.7	17.2	15.28	15.73	23.1	20.95	7.43	16.22	15.01	15.03
29.32	16.45	17.03	17.15	17.68	18.83	23.2	17.65	22.55	17.18	16.23	40.18	17.55	15.83	20.48	17.3	28.35	18.65	16.58	18.93	19.97	40.12	17.48	27.48	19.45	17.73	15.33	17.55	15.08	15.6	27.33	15	15.35	18.95
16.98	15.33	25.93	21.58	17.1	19.18	16.5	20.05	29.63	18.63	16.03	32.4	17.18	40.03	16.53	15.45	16.1	20.03	24.03	21.33	18.53	17.33	25.93	24.93	24.03	64.45	25.65	19.2	17.85	16.65	7.23	15.35	21.43	18.25
15.3	31.23	17.88	38.98	15.18	17.33	22.75	15.38	20.3	21.08	15.78	38.5	16.23	20.5	15.95	17.55	30.45	26.05	19.05	21.38	18.8	30.85	16.65	17.53	55.65	17.65	17.63	16.83	19.73	15.6	10.03	21.68	15.22	17.88
16.25	20.18	15.23	16.85	16.73	31.93	20.53	17.05	25.4	19	18.93	23.98	17.43	15.68	22.03	16.08	18.28	19.8	18.5	32.98	15.78	31.73	28.55	23.18	18.7	25.48	22.83	16.35	17.1	21.85	19.18	15.93	16.06	34.52
23.07	15.1	23.13	21.65	16.38	15.05	26.2	17.58	17.75	16.78	15.78	23.13	22.08	16.28	16.03	16.05	16.05	17.13	84.08	22.73	18.3	22.05	18.78	20.35	27.4	47.35	26.93	27.58	18.38	37.08	11.03	16.35	25.14	19.7
15	30.85	16.98	16.78	15.95	17.4	16.95	18.8	17.83	16.28	15.98	20.45	17.85	16.43	22.88	17.15	17.78	21.2	19.63	16.58	25.05	25.7	21.8	17.35	15.13	53.55	17.48	20.65	16.15	18.55	28.18	16.9	19.73	22.35
16.88	18.7	30.08	18.88	19.7	24.93	31.73	17.5	20.18	22.73	16.2	18.38	16.38	21.83	18.45	21.75	26.8	19.13	16.65	18.43	17.62	19.57	29.18	36.73	16	20.05	26.08	29.13	16.05	23.58	10.35	21.95	21.66	17.48
19.35	26.65	23.88	16.73	34.95	20.58	23.68	16.13	15.98	16.95	18.5	45.75	31.38	17.35	19.95	17.08	16.93	19.3	16.55	31.28	25.37	40.15	21.53	15.55	20.03	16.48	20.03	18.58	16.8	18.28	7.65	20.95	15.87	15.13
31.08	44.13	15.7	16.25	16.43	23.25	32.95	15.13	18.25	15.58	25.38	24.88	20.1	20.83	16.88	15.2	24.68	17.15	17.45	19.25	15.77	21.58	18.55	15.8	22.9	35.63	15.75	20.53	48.5	58.33	11.25	18.83	15.86	42.37
17.08	28.1	18.2	16.1	17.2	30.55	15.85	17.73	15.35	17	31.43	24	17.65	16.38	17.63	18.35	15.85	24.38	15.78	17.78	21.95	30.68	18.13	16.08	197.35	16.9	17.43	25.8	17.3	18.15	6.48	15.43	19.81	16.85
16.03	24.03	18.58	20.35	17.5	24.03	22.2	17.98	15.58	16.08	20.45	30.93	18.13	18.1	15.68	15	18.7	38.8	16.73	15.95	22.65	28.47	21.78	25.53	24.15	23.88	24.65	15	16.35	15.6	6.95	17.98	16.4	48.65
21.7	23.38	53.2	19.1	16.05	27.28	20.2	16.25	31.4	16.7	21.63	18.98	17.78	16.03	15.85	15.33	18.98	21.88	28.55	32	20.3	84.05	27.98	22.85	18.15	21.5	17.73	17.8	16.5	16.2	10.5	16.75	15.82	28.05
17.28	16.05	15.65	31.83	36.35	17.58	19.93	31.43	22.05	23.2	15.58	28.75	35.75	19.7	16.2	20.85	18.78	17.2	22	23.05	19.77	18.2	23.95	32.85	73.6	23.95	17.88	15.85	44.68	17.03	58.23	20.22	15.07	17.95
18.68	30.53	37.35	19.68	19.55	19.7	32.83	15.28	32.7	16.08	18.05	19.08	21.75	19.6	15.15	16.9	19.58	15.43	23.23	27.35	19.4	17.75	19.28	15.7	17.28	44.5	18.23	24.38	24.3	17.58	5.4	18.15	15.67	21.17
15.35	39.25	59	21.75	19.58	23.88	40.13	19.73	22.1	16.45	29.3	18.05	15.95	17.7	17.33	15.83	15.83	16.88	24.35	15.23	20.1	21.45	15.08	35.73	15.43	25.3	15.65	16.8	16.48	22.38	8.38	15.15	17.59	56.48
15.28	24.2	23.13	21.7	15.75	32.43	32.15	15.55	16.38	23.53	16.68	25.98	18.4	19.03	16.93	16	29.33	17.18	25.25	20.88	15.03	27.7	16.68	20.13	16.08	33.98	17.8	21.27	15.03	25.68	7.98	18.82	17.56	15.35
16.3	22.05	17.28	17.65	16.35	17.58	26.33	15.4	18.23	20.45	15.9	42	15.38	19.13	22.83	17.43	22.38	25	20.6	21.75	15.45	27.2	38.3	16.93	29.68	34.63	20.33	19.88	38.6	17.33	16.58	22.18	15.25	27.45
18.6	17.5	19	20.18	15.9	27.65	20.93	31.2	16.43	16.6	21.6	18.98	15.35	20.3	18.88	17	27.65	17.1	15.63	30.93	22.98	18.92	15	18.48	79.33	17.93	17.53	16.38	19.13	65.08	13	16.53	22.61	29.9
Figure 6B
Untrained IPSCs frequency (Hz)																								Trained IPSCs frequency (Hz)
12.5	14.84	30.67	46.51	8.81	10.1	5.32	31.25	68.97	38.46	23.81	3.51	9.71	3.94	12.99	33.56	43.1	7.06	7.73	68.49	63.29	4.67	11.52	4.64	7.6	52.63	3.14	6.75	3.62	23.36	6.39	33.33	15.34	8.17	4.5
18.18	43.1	8.16	32.26	4.69	20.62	18.87	12.27	32.26	39.22	17.86	13.16	48.78	7.91	9.71	16.29	27.93	2.38	7.22	25.91	24.39	4.83	52.63	4.84	27.93	8.37	7.66	17.18	6.49	11.99	7.97	9.56	5.69	15.15	6.64
36.76	7.44	2.39	44.44	31.25	19.61	22.99	5.24	17.24	10.47	21.51	12.2	4.47	1.47	3.11	6.39	4.24	5.52	43.1	42.02	63.29	29.07	5.11	12.72	42.37	14.39	6.7	7.45	49.5	31.25	5.73	10.89	4.66	19.53	13.74
52.63	15.72	1.21	20.62	35.09	6.64	10	27.03	52.63	40	21.98	5.63	32.79	10.87	2.27	54.35	10.46	2.83	16.08	54.35	8.5	11.93	4.69	2.41	32.89	12.66	7.9	10	5.68	14.62	30.12	37.04	28.09	3.07	6.02
48.54	4.91	6.64	15.5	12.35	18.87	15.5	18.87	24.39	12.74	7.35	17.39	4.26	3.21	23.53	19.61	6.89	1.62	22.52	12.47	13.89	33.78	5.05	2.14	34.48	16.81	16.45	17.12	14.16	41.67	5.9	16.61	4.08	9.96	4.01
27.62	8.29	8.56	10.26	36.36	51.28	3.5	10.99	22.22	17.7	6.25	7.91	7.49	2.6	28.57	20.83	58.14	25.51	12.41	17.18	60.24	24.88	10.94	4.5	13.62	18.69	10.48	17.86	24.27	24.51	8.2	12.66	5.67	15.97	6.56
24.51	26.88	65.79	6.8	29.85	24.39	12.35	22.22	21.28	8.23	26.32	1.29	6.33	28.99	23.53	17.48	4.52	10.68	5.71	45.45	7.14	8.33	8.93	15.24	14.84	22.99	64.1	5.81	43.48	25.91	4.99	23.36	9.78	4.79	48.08
27.93	16.34	23.47	28.57	20	8.37	11.3	16.95	10.7	4.63	17.54	13.61	6.43	2.61	11.83	9.96	12.5	2.46	14.79	29.24	13.33	28.57	11.9	9.49	10.73	45.45	8.43	17.3	1.14	44.25	16.95	24.51	4.36	8.88	13.02
31.06	11.88	7.46	24.39	40	6.73	25.32	28.57	47.62	7.22	3.79	32.79	4.5	17.54	28.99	3.53	16.03	11.93	5.08	55.56	9.88	29.94	23.47	5.53	8.43	16.26	3.86	26.04	2.25	8.36	23.47	45.87	1.93	7.07	22.32
16.78	8.55	67.57	24.69	12.9	12.5	20.2	23.26	15.04	8.85	18.18	28.57	9.85	9.85	8.62	5.68	11.14	12.02	32.05	12.17	8.73	31.85	23.81	4.22	24.39	24.39	21.46	12.69	24.27	10.08	18.73	53.76	2.11	9.78	9.19
26.46	12.66	9.17	21.98	48.78	11.9	25	6.83	20.62	25.64	9.9	17.39	5.46	4.03	64.52	24.75	6.81	9.62	63.29	15.58	64.1	8.35	5.06	11.71	7.79	9.43	3.75	31.65	27.17	8.1	24.15	24.88	18.32	5.9	5.9
55.56	12.32	1.78	62.5	50	34.48	17.39	13.89	16.81	16.95	15.5	2.61	7.58	3.98	1.26	5.06	12.41	3.12	7.81	23.36	23.81	5.53	45.45	4.02	15.53	24.1	49.02	17.86	59.52	23.7	23.26	12.35	6.68	10.18	6.99
16.18	11.24	24.51	42.55	8.73	11.98	15.38	6.35	13.61	9.8	5.04	3.47	33.33	6.58	9.05	12.29	4.56	45.45	5.56	57.47	11.76	12.82	10.27	24.15	6.49	14.81	21.46	10.4	14.33	9.58	54.95	29.59	6.27	29.41	4.18
11.6	2.49	15.53	44.44	9.48	14.08	24.1	5.38	21.28	9.95	27.4	9.8	18.02	8	2.31	27.62	12.79	1.52	7.26	5.66	14.53	46.3	11.16	1.67	51.55	12.58	58.82	8.74	2.42	53.19	5.77	13.93	29.41	6.68	1.55
7.28	10.37	10.5	37.04	7.91	66.67	12.35	8.26	23.26	19.8	9.8	25.32	4.22	2.39	3.91	13.4	2.86	19.31	8.73	51.02	21.55	6.61	51.02	1.5	7.5	16.53	8.67	24.75	4.13	17.24	13.62	24.88	3.46	48.54	8.24
28.25	16.08	26.74	10.7	9.26	57.14	6.04	9.09	15.15	15.04	9.48	10.2	11.76	3.89	1.08	53.76	18.32	63.29	35.21	8.28	5.95	17.48	68.49	4.05	4.33	9.66	30.86	12.05	5.06	19.53	4.37	14.41	8.83	18.59	11.16
17.18	16.39	64.1	25.32	31.75	28.57	6.54	7.35	19.05	10.05	9.66	4.13	16.53	2.61	3.01	8.55	9.84	28.74	9.84	49.02	15.34	11.66	29.07	6.32	3.25	11.11	22.94	13.66	6.97	29.94	34.97	16.84	22.52	11.55	4.47
41.32	3.89	43.86	50	16.26	7.81	11.7	42.55	12.82	27.03	8.37	7.25	19.23	1.83	4.07	22.22	19.84	1.56	4.47	12.66	46.3	17.48	20.58	19.84	50.51	60.61	12.66	7.15	6	63.29	9.94	10.31	3.98	5.57	2.83
10.46	3.37	40.65	13.89	5.63	2.82	21.74	16.26	24.1	58.82	27.4	8.81	25.97	3.05	2.6	10.33	54.95	2.54	41.67	44.25	5.89	14.75	17.86	4.07	27.17	10.36	44.25	22.62	1.98	16.34	17.99	21.65	5.57	17.18	15.43
18.52	49.02	44.25	14.18	12.5	9.17	7.14	5.04	4.94	10.1	7.91	3.86	13.79	18.69	2.38	23.04	15.02	2.3	3.7	49.02	18.66	14.79	14.2	12.89	2.37	47.62	32.26	16.39	1.88	15.43	17.99	12.63	2.71	12.35	11.93
14.41	10.59	12.17	20.62	18.52	7.87	13.33	17.7	4.9	11.56	31.75	4.46	17.86	8.62	8.55	21.55	25.91	3.07	16.45	45.87	26.88	42.74	6.35	3.57	4.36	24.1	23.04	9.86	1.06	10.46	9.54	10.82	5.03	28.74	2.21
22.52	5.59	29.76	9.71	25	13.25	15.75	19.05	40	25.97	13.25	1.72	5.46	8.85	7.55	8.31	12.38	23.15	17.79	47.17	18.94	21.19	7.89	7.08	5.03	28.99	15.29	47.62	4.11	11.14	9.03	25	1.43	20.08	14.93
12.2	62.5	5.85	26.32	4.95	54.05	6.62	12.2	9.35	20.83	12.66	6.54	4.55	2.66	2.86	60.24	42.74	12.99	5.97	24.15	13.23	9.98	4.96	1.89	31.06	14.18	33.11	13.55	17.73	11.24	11.82	19.01	26.74	22.94	7.52
6.69	61.73	6.23	48.78	33.33	12.9	32.79	27.4	23.53	42.55	28.57	32.26	8.13	2.71	74.07	9.9	14.53	7.61	25.64	45.05	10.06	9.54	20.24	27.32	60.98	64.52	27.47	5.66	12.17	23.36	6.8	15.77	3.59	18.38	3.46
26.6	8.96	8.56	26.32	10.31	25.32	2.61	6.43	8.89	29.41	7.87	5.57	12.9	21.74	1.12	10.16	10.66	1.11	20.49	50.51	29.24	4.99	30.86	6.41	6.53	12.99	12.72	17.36	1.88	5.64	8.17	24.39	2.31	22.03	4.89
30.12	24.88	29.24	23.26	55.56	13.42	64.52	4.72	46.51	10.26	24.39	8.4	6.87	8.66	10.75	16.13	25.38	14.84	5.35	47.17	10.62	7.79	6.67	3.83	4.77	13.33	19.92	3.46	19.31	12.44	9.11	13.51	46.3	50	26.04
16.61	43.48	23.81	60.61	4.49	8.62	19.61	24.1	33.9	8.4	15.87	28.17	6.49	2.55	2.55	25.51	5.1	6.14	3.84	18.45	39.37	49.5	9.12	28.74	51.55	12.58	15.77	14.37	2.08	15.72	12.11	15.11	3.47	5.92	17.18
23.92	60.98	16.23	28.57	40.82	9.8	30.3	38.46	23.26	21.98	22.99	1.32	16.26	4.49	9.35	27.78	6.62	10.1	18.52	46.3	58.14	19.76	5.58	10.57	3.11	16.13	7.92	4.64	29.59	16.34	22.83	6.56	1.31	13.37	6.54
25.91	38.76	6.3	68.97	17.39	5.88	17.24	7.41	13.42	6.73	28.57	7.27	62.5	13.33	2.35	3.3	10.92	4.27	14.84	25.13	40.65	46.3	12.95	6.13	4.09	10.47	31.06	8.45	7.97	23.47	5.7	36.23	7.85	64.94	1.86
29.24	10.68	28.41	13.25	39.22	28.17	8.81	60.61	24.1	47.62	16.67	10.26	6.97	1.66	4.56	31.45	30.67	19.53	16.89	25.77	8.91	6.09	12.95	8.17	5.53	16.81	18.94	9.98	2.49	49.5	12.25	10.33	4.19	37.04	5.34
58.82	17.79	3.15	8.47	5.48	10.2	12.35	9.35	37.04	28.17	24.1	2.31	3.34	0.95	16	20.92	25.13	1.79	38.46	46.73	7.16	47.17	23.15	4.61	21.37	48.78	31.06	3.59	49.5	16.84	15.92	19.69	4.42	8.45	3.47
58.14	17.92	3.15	24.39	7.66	10.58	10	4.43	35.09	14.6	20.41	19.05	6.8	4.66	11.9	34.01	10.35	49.02	30.67	12.85	42.37	31.25	13.19	4.28	11.66	25.32	4.85	7	0.62	12.79	12.99	40.32	13.3	5.54	12.02
51.55	7.99	13.51	4.96	31.75	25.97	54.05	23.81	23.53	18.87	12.12	10.2	25	1.12	3.94	51.02	23.81	3.52	23.47	47.62	38.76	29.59	4.7	3.96	9.88	31.75	8.68	27.62	11.71	13.66	26.6	4.82	3.92	30.49	17.79
51.02	15.58	19.01	29.41	11.9	26.67	26.67	16.26	17.86	33.33	11.98	16.95	4.37	4.43	5.46	18.05	5.24	4.46	9.8	26.32	10.12	15.92	40	2.78	31.65	8.3	2.86	7.16	4.21	20.49	14.16	42.37	12.47	19.08	3.63
24.27	5.45	41.32	28.57	32.26	7.38	5.75	11.17	12.05	16.39	64.52	3.21	29.85	1.96	5.52	22.73	23.15	60.98	26.74	45.87	71.43	33.78	13.74	15.97	7.2	19.8	10.37	10.16	1.44	28.25	9.92	22.94	8.76	15.77	7.17
26.32	24.88	46.3	42.55	19.8	7.87	16.67	19.61	16.67	12.27	8.58	8.03	27.4	19.42	4.31	24.63	3.61	17.36	19.69	23.36	14.16	33.56	12.82	7.07	11.88	21.28	11.74	22.12	2.1	10.22	33.78	10.1	10.46	19.46	31.06
9.9	16.13	36.76	38.46	6.08	23.53	8.13	12.58	39.22	40	27.03	15.38	21.51	4.01	4.72	25.13	6.92	1.09	5.8	23.47	10.44	46.73	11.99	14.49	6.23	9.9	8.36	16.67	5.73	12.59	16.78	10.57	4.22	7.54	13.59
22.94	27.03	51.55	10.81	27.78	7.55	22.22	14.93	5.65	37.74	64.52	3.38	7.17	3.61	23.53	35.46	22.73	13.05	27.03	49.5	27.47	18.25	15.67	65.79	7.4	4.52	17.79	18.66	5.57	6.13	42.74	27.62	7.58	25	30.49
15.92	5.18	5.13	25.32	7.49	8.62	16.67	27.78	23.53	9.05	13.7	5.41	14.81	4.73	2.24	5.3	28.57	4.19	36.5	12.5	26.32	12.79	30.49	7.04	28.09	33.9	7.06	7.75	6.6	28.09	6.39	14.93	1.57	6.24	6.28
59.52	12.08	18.45	30.3	15.27	21.74	14.6	28.57	66.67	7.84	6.45	3.22	20.2	33.33	4.42	6.26	5.54	15.38	9.94	24.39	48.54	64.1	7.32	5.6	8.1	9.57	7.72	14.16	4.63	12.59	28.09	24.75	4.76	16.78	2.43
14.62	55.56	19.31	15.38	34.48	15.38	32.79	4.59	55.56	12.35	27.03	3.61	3.42	9.35	22.47	15.72	13.74	12.63	6.43	18.94	11.55	7	2.58	22.52	8.25	18.52	8.74	46.3	28.57	13.55	3.85	8.05	5.48	4.55	17.48
10.29	6.17	7.3	20.62	18.18	4.66	9.39	20.83	27.4	23.81	10.47	4.63	8.47	10	17.54	12.14	24.88	4.41	13.19	48.08	15.72	12.76	59.52	23.81	4.62	8.73	3.7	16.5	2.66	16.08	66.67	54.35	16.39	5.2	7.95
26.32	36.76	5.64	14.93	8.7	3.19	11.7	2	13.25	36.36	64.52	16.67	5.22	5.43	3.57	50	5.46	1.43	28.25	8.73	32.68	20.16	25.25	18.25	7.42	24.69	4.54	14.97	6.63	40	25.51	49.02	14.37	24.04	2.25
38.76	8.55	8.31	24.39	40	35.71	13.89	24.39	37.74	57.14	8.47	3.53	4.9	6.73	6.1	7.04	8.09	4.68	38.17	16.84	8.8	11.47	10.55	9.19	58.82	36.36	68.49	24.39	8.21	17.36	14.71	37.88	1.98	9.96	29.59
17.36	26.04	16.45	6.37	13.16	9.8	41.67	24.1	16.53	10.26	32.26	21.74	3.72	3.55	3.92	16.23	12.63	3.67	8.39	16.39	12.2	6.97	1.73	1.94	8.08	32.79	5.21	9.63	3.9	14.2	13.77	20.24	16.84	14.93	11.14
13.62	72.46	27.93	11.98	13.25	6.94	5.21	33.9	54.05	8.73	17.24	6.85	26.67	21.98	2.27	5.03	12.05	2	43.48	53.76	52.08	12.05	6.99	27.03	8.58	20.83	33.33	11.47	2.13	27.32	4.24	25	5.52	22.94	4.27
35.21	38.17	6.43	9.35	8.16	7.38	6.27	14.39	44.44	62.5	16.53	16.67	21.98	28.99	2.41	13.26	17.61	4.58	17.01	58.82	31.06	10.16	4.1	13.85	38.46	15.5	23.81	10.2	2.07	10.04	28.41	20.75	2.18	3.73	11.04
8.87	10.46	16.45	64.52	11.83	15.27	13.79	19.42	12.12	9.48	11.56	3.53	40	3.42	4.42	23.15	11.11	4.22	16.72	10.25	57.47	4.92	12.2	29.59	12.85	16.81	28.57	24.88	3.56	10.71	9.73	12.99	1.5	20.58	3.56
25.64	5.34	4.88	12.5	66.67	21.51	44.44	16.39	31.25	5.51	25.64	3.77	9.66	2.1	14.18	15.15	25.77	3.66	11.09	16.03	43.48	12.41	64.94	1.94	6.17	28.57	12.82	10.78	3.73	8.74	16.61	9.63	12.59	14.58	3.65
49.02	18.8	64.94	47.62	6.6	12.05	18.52	9.57	57.14	6.51	12.74	20.2	5.49	3.79	9.66	27.47	42.02	9.84	10.04	26.88	17.42	7.22	8.05	9.77	15.58	24.69	15.2	9.65	7.19	10.66	8.47	29.41	19.01	12.32	6.05
29.76	6.69	29.41	24.1	13.42	7.69	4.21	52.63	20.2	6.35	11.17	6.15	14.49	11.56	7.87	19.46	9.77	3.47	5.5	27.17	41.32	36.5	18.38	2.75	4.62	24.69	3.35	33.11	4.26	16.67	8.17	5.73	9.78	7.81	28.41
8.17	8.74	6.1	40	41.67	3.15	41.67	4.44	12.66	31.75	5.17	6.33	3.54	2.22	10.93	23.81	17.67	1.61	6.68	12.89	20.16	15.58	17.67	1.22	2.56	7.25	3.4	10.12	1.54	14.33	5.42	5.7	15.62	6.62	7.15
25.38	6.14	15.92	43.48	5.67	17.86	55.56	4.55	10.42	44.44	25	9.95	5.04	8	5.49	59.52	20.66	7.43	3.21	38.46	8.96	5.18	4.48	7.33	4.39	23.53	13.44	8.93	0.64	53.76	12.25	23.58	2.97	56.18	3.6
18.59	11.34	3.37	29.85	21.74	7.19	42.55	57.14	48.78	12.27	30.77	15.5	13.79	27.78	18.02	54.35	8.03	6.78	17.79	9.88	8.36	15.2	9.45	4.52	10.48	16.95	33.33	26.32	13.44	32.68	18.05	10.46	24.51	8.65	4.92
37.31	27.78	13.48	35.09	12.74	8.51	2.5	16.39	12.82	4.18	16.39	8	30.3	3.89	4.77	25.38	14.33	3.86	24.51	17.67	6.44	22.83	2.85	2.35	5.9	21.74	60.98	3.89	10.35	20.08	12.41	32.47	5.51	13.77	13.7
19.23	8.58	13.7	18.02	44.44	5.46	51.28	5.83	10.36	15.15	11.24	2.5	4.07	3.5	3.55	4.44	41.32	1.8	50.51	24.27	35.97	12.63	3.58	4.34	12.95	44.44	28.25	4.03	1.99	12.11	16.03	67.57	1.82	7.9	58.14
9.28	12.69	23.04	39.22	16.39	7.91	60.61	22.99	10.81	11.76	50	17.09	12.27	4.94	9.22	68.49	15.58	5.94	13.51	12.59	16.72	16.23	12.14	5.63	6.92	23.26	19.84	9.06	2.45	5.56	12.59	16.23	18.38	22.32	4.51
28.25	43.86	2.41	28.17	37.04	13.89	4.26	6.64	7.17	3.77	12.5	11.83	15.75	3.41	4.26	19.76	17.24	27.03	58.14	55.56	8.38	10.37	6.6	5.45	56.18	57.14	11.29	17.86	1.62	12.79	8.46	8.28	2.43	17.06	2.22
21.55	22.03	25.13	33.9	4.54	12.2	4.69	4.28	22.47	17.39	10.53	15.87	11.7	3.72	3.12	9.73	7.13	3.85	9.16	45.05	28.74	50.51	9.98	3.8	2.48	64.52	18.12	12.72	13.09	42.37	38.46	8.88	8.49	20.58	6.32
26.32	15.38	42.02	11.05	3.67	64.52	2.82	16.67	23.26	10	7.87	2.99	6.35	1.05	3.36	11.31	2.86	5.57	17.67	12.35	12.41	21.93	13.51	6.35	29.41	22.47	19.16	45.45	3.12	12.08	18.38	11.11	6.45	8.64	8.16
12.89	12.41	23.58	54.05	8.03	2.35	39.22	6.87	22.73	17.54	15.87	10.2	25.64	8.73	3.38	6.44	15.24	2.04	4.61	34.48	42.02	15.43	12.29	1.71	4.96	9.17	44.25	60.24	3.59	20.66	12.05	13.51	2.99	4.58	21.46
6.9	6.35	4.12	12.42	18.87	7.41	5.12	20.62	52.63	9.95	28.17	13.33	2.29	1.1	5.31	20.58	26.32	3.92	25.64	46.3	27.78	47.17	14.93	12.02	32.05	26.32	37.59	4.29	1.74	3.74	34.25	48.08	4.36	51.55	42.74
15.43	11.39	12.32	16.13	19.42	14.6	13.33	3.63	64.52	37.74	14.29	3.38	8.44	2.61	7.75	30.3	62.5	4.47	27.32	24.63	5.83	3.32	23.81	10.4	36.23	11.98	19.31	19.16	25.64	8.88	7.62	57.47	8.01	29.24	6.65
52.08	66.67	6.13	22.47	14.93	6.35	8.62	27.78	24.69	11.11	16.81	8.16	76.92	1.36	2.72	17.06	41.32	4.43	49.02	52.63	7.44	5.37	4.74	6.42	5.43	11.43	21.46	5.62	5.53	14.93	10.4	30.3	8.21	52.08	8.24
17.3	6.61	10.73	43.48	6.21	26.32	35.71	8.58	35.09	30.77	17.86	9.01	2.16	3.34	3.01	24.39	27.17	44.64	9.92	8.36	14.25	50	53.19	1.81	6.76	36.36	6.74	10.22	10.85	64.1	10.5	50.51	2.22	29.59	4.69
31.65	16.23	6.62	21.74	9.09	16	8.47	12.9	13.99	6.29	12.35	16.26	30.3	9.39	50	26.32	37.31	43.48	37.88	28.25	13.16	22.12	11.44	31.06	14.93	5.32	7.04	24.15	65.79	12.05	3.2	49.02	5	5.95	3.95
60.24	17.06	10.04	13.7	27.78	28.99	7.22	16.95	22.99	7.84	17.39	2.83	20	2.55	6.25	12.14	62.5	1.54	5.54	44.25	19.92	3.37	27.03	9.17	28.25	25	8.35	60.98	7.41	26.32	36.23	17.3	2.02	9.33	31.25
23.92	7.97	14.08	40	7.02	48.78	8.81	11.56	39.22	13.89	29.41	12.82	17.24	8.47	17.09	8.74	10.22	12.95	39.37	12.79	18.25	9.77	21.93	16.78	7.17	60.61	11.24	7.37	1.44	24.27	7.94	17.24	10.2	26.6	19.01
15.63	35.21	16.29	28.99	9.48	45.45	7.33	17.7	16.95	16.81	18.52	2.93	7.02	6.69	7.35	24.39	2.85	9.47	14.97	17.18	29.07	12.53	22.42	1.56	20.83	17.09	9.07	10.1	8.13	44.25	18.38	26.6	2.13	39.06	4.67
13.44	17.86	9.78	11.43	8.58	24.39	10.7	39.22	16.26	15.75	22.99	15.27	6.97	9.43	2.19	54.95	29.24	3.34	27.93	12.47	6.67	9.86	6.89	10.78	2.41	16.95	4.01	4.56	1.45	16.84	24.04	11.63	8.09	5.9	6.16
54.95	7.04	15.87	6.23	13.33	14.71	40	6.6	4.73	28.17	57.14	3.72	6.85	23.81	4.13	23.36	7.82	6.4	11.14	49.02	42.74	10.06	11.06	2.34	40	45.45	7.62	42.37	4.97	7.02	26.46	19.53	13.16	16.08	5.73
32.26	21.74	41.67	31.75	10.53	3.25	15.63	16.95	32.79	14.29	27.78	24.69	5.6	1.77	14.08	22.32	13.62	7.75	52.63	9.67	16.29	10.25	5.85	1.34	7.2	24.39	29.07	4.82	19.01	7.44	4.75	20.83	2.25	6.59	5.81
18.73	17.42	2.11	14.81	8.62	19.61	10.1	12.35	18.18	5.65	62.5	8.55	6.99	0.9	5.28	16.78	8.87	22.03	25.91	7.01	22.03	59.52	35.21	5.45	3.78	33.9	5.42	10.4	3.76	10.5	10.25	7.55	9.75	13.12	3.58
3.54	6.5	10.29	10.05	38.46	7.81	30.77	24.69	25.64	9.95	8.37	3.26	10.53	1.27	23.81	16.39	15.67	2.28	18.25	12.82	9.52	23.81	2.66	6.2	8.68	39.22	5.26	27.47	12.44	7.03	8.91	21.74	1.68	11.99	4.04
25.38	50	3.63	13.89	26.32	4.9	19.23	16.67	44.44	5.63	34.48	8.66	16.81	2.17	7.66	10.14	3.31	3.31	5.88	52.08	12.35	15.87	5.56	5.39	17.54	9.48	38.17	11.06	2.76	25.25	6.61	27.93	1.73	20.75	11.21
16.78	34.72	3.34	29.41	12.5	8.85	5.71	10	45.45	10.81	16.81	3.91	10.81	16.67	2.12	17.92	14.58	40	19.92	45.05	11.96	16.72	13.55	29.24	12.79	43.48	27.47	26.6	3.34	19.01	15.24	20.08	8.2	3.55	9.4
13.23	6.99	7.59	28.57	33.33	4.07	37.74	15.5	10	8.3	5.65	6.51	33.9	9.43	9.71	17.18	9.82	2.01	21.01	13.02	68.49	9.98	66.67	6.31	5.13	45.45	5.92	23.26	4.31	45.05	13.97	24.63	3.39	27.93	6.91
11.26	7.3	36.23	27.4	25	12.99	34.48	16.53	7.12	28.57	66.67	3.88	3.45	2.92	1.19	17.3	40.98	8.5	38.76	18.05	6.74	3.6	25.64	7.4	29.41	66.67	8.64	21.83	1.98	39.37	21.65	15.34	7.27	56.18	12.89
6.02	16.23	24.51	40.82	31.25	16.13	10.05	26.67	19.23	10.15	27.78	10.64	4.23	3.79	19.05	12.66	6.98	23.7	20	28.74	60.98	23.36	8.36	4.9	6.23	15.5	8.38	14.45	2.13	8.42	7	20.75	8.93	14.2	25.51
64.1	5.84	34.72	45.45	5.45	4.82	18.35	25	52.63	57.14	18.18	27.03	23.26	9.66	4.47	45.87	11.55	32.89	6.17	8.13	64.1	12.56	5.61	3	11.04	46.51	25.77	24.63	69.44	35.97	20.24	7.26	3	16.78	1.76
26.32	4.52	6.56	22.99	10	24.39	9.95	12.27	51.28	12.27	11.63	2.71	31.25	5.52	33.33	42.02	62.5	7.35	17.54	51.55	22.73	8.94	31.45	62.5	4.34	25.32	6.61	10.12	2.88	27.78	10.62	19.38	9.69	8.42	9.49
24.39	22.94	6.31	21.98	39.22	12.05	57.14	20	54.05	8.58	8.44	44.44	12.9	4.36	2.18	20.16	14.41	3.06	12.05	50	36.23	35.46	37.04	2.49	22.83	43.48	56.82	5.01	0.59	67.57	13.05	5.85	12.59	42.74	9.42
12.05	23.47	5.28	50	22.99	57.14	11.76	9.9	25	15.75	12.66	5.03	6.64	2.1	1.55	17.18	16.84	2.1	11.21	24.15	15.06	6.21	5.69	3.98	4.3	25.32	5.08	6.19	8.03	35.97	50.51	16.89	31.65	19.38	16.95
57.47	39.06	5.4	42.55	28.99	6.71	6.25	9.62	48.78	46.51	10.93	3.21	37.04	10.2	10.93	32.26	6.75	45.45	7.28	22.52	25.51	7.06	35.71	6.76	8.85	21.05	7.4	10.12	0.95	28.9	23.81	24.39	9.54	13.12	2.09
8.5	9.03	60.98	23.53	66.67	47.62	12.42	4.13	31.75	29.41	38.46	10	14.29	5.32	10.75	30.3	12.59	5.07	15.97	10.02	18.32	9.21	5.99	10.59	23.92	16.26	10.27	13.3	3.39	25.38	19.31	50	10.44	5.41	4.97
48.08	14.71	16.45	25	11.83	5.75	14.81	13.61	13.16	66.67	6.78	8.2	12.58	1.73	6.51	46.3	11.14	11.34	24.51	9.71	37.88	11.68	17.24	6.79	7.46	60.61	12.32	10.16	3.46	41.67	9.31	37.59	2.08	17.67	5.41
46.3	28.09	45.45	23.26	32.26	18.52	6.99	16.39	17.54	2.59	7.17	3.97	14.93	11.24	15.75	5.02	7.97	1.98	7.25	52.63	23.7	5.57	11.74	10.1	11.71	52.63	58.14	23.92	7.31	8.61	12.41	23.58	2.6	5.72	4.9
48.08	17.01	22.03	14.6	15.15	11.76	20	12.66	12.5	51.28	20.62	17.09	7.3	9.22	7.52	10.35	9.9	50.51	44.64	16.67	14.62	8.14	4.82	18.05	8.18	17.24	11.96	5.93	5.35	32.68	17.99	15.72	4.84	12.38	2.88
40.65	39.68	35.21	21.98	21.51	31.75	5.93	30.77	8.33	21.51	18.35	4.99	32.79	25.64	2.56	2.6	29.59	1.74	11.34	10.06	25	15.02	30.67	1.84	16.72	17.24	5.27	14.33	4.11	10.31	8.24	21.83	4.73	17.36	3.47
13.85	10.16	5.67	12.42	20.62	6.37	2.73	8	7.97	64.52	6.87	9.71	26.67	2.69	2.16	45.45	19.23	14.25	9.62	12.95	11.52	8.96	28.25	3.19	9.52	19.05	13.3	10.2	5.77	12.44	17.42	12.53	1.7	7.33	2.13
53.76	12.29	6.85	71.43	11.36	6.25	68.97	7.97	7.46	11.17	4.59	3.68	3.33	8.2	40.82	8.32	15.48	6.55	12.56	24.75	39.06	23.15	7.72	1.52	7.39	25.97	7.78	26.88	2.34	16.29	31.45	24.63	10.85	24.51	12.53
22.94	13.09	17.86	18.52	25.64	6.58	6.23	64.52	37.04	60.61	12.58	3.03	18.02	4.33	3.62	54.35	7.99	26.74	24.75	17.99	22.52	8.87	46.3	4.22	7.91	6.64	52.08	21.55	6.62	58.82	12.79	22.12	22.62	15.2	29.59
15.53	16.23	7.95	30.3	4.23	7.3	14.93	10.05	52.63	5.35	30.77	14.93	2.02	6.8	8.55	19.01	64.94	22.03	13.19	16.23	41.67	7.36	4.19	10.55	6.13	12.58	9.71	24.75	2.53	30.3	9.98	44.64	2.65	24.63	8.38
16.84	10.8	22.73	52.63	41.67	54.05	38.46	3.8	34.48	12.42	24.69	18.02	15.5	3.7	9.26	13.26	30.49	2.26	21.65	8.08	63.29	14.2	10.5	3.31	7.01	21.05	5.63	29.41	3.2	23.26	5.81	57.47	38.76	28.25	3.11
14.33	15.87	5.41	21.74	27.03	5.75	64.52	22.47	21.74	33.9	10	12.58	29.85	2.81	15.87	9.98	27.62	2.5	25.38	46.73	31.25	14.33	71.43	5.53	15.53	32.26	10.2	11.47	49.02	42.02	4.1	27.78	10.55	8.28	17.99
43.86	45.05	9.78	22.22	16.95	11.43	12.2	4.36	29.41	64.52	16.13	25.32	28.99	24.1	19.42	40	2.65	18.25	13.12	47.17	43.1	49.5	24.15	4.68	7.87	14.93	9.47	23.58	14.2	13.3	71.43	12.29	22.42	3.05	2.9
11.14	9.07	13.33	32.79	34.48	10.81	23.53	30.3	20.41	68.97	16.81	4.64	34.48	1.26	27.4	54.95	23.15	40.98	33.33	8.42	63.29	6.13	40.32	28.74	13.16	37.04	54.35	10.14	2.63	10.5	6.17	21.93	12.29	28.57	13.89
56.82	24.04	9.49	10.87	5.52	28.57	20.2	34.48	66.67	7.02	25.97	6.41	7.22	3.09	12.42	17.36	6.43	3.42	10.04	12.66	11.74	10.87	42.37	2.22	37.31	64.52	17.06	42.74	12.05	35.97	10.25	51.55	12.32	16.45	7.78
42.02	53.76	65.79	21.98	14.08	17.7	21.28	8.93	8.44	4.4	45.45	4.77	10.93	2.84	1.83	12.5	6.17	22.03	5.76	22.52	19.38	14.45	8.32	2.38	2.91	14.71	45.05	2.64	5.66	6.85	9.88	10.16	17.18	20.58	11.19
47.17	11.26	8.25	27.78	39.22	10.36	39.22	4.63	22.99	18.35	14.81	6.39	57.14	5.09	5.95	50	11.85	1.92	29.24	59.52	17.3	12.66	15.58	2.63	3.6	25	10.46	13.12	6.93	19.76	41.32	17.79	12.08	8.8	2.26
Figure 6B
Untrained IPSCs amplitude (pA)																								Trained IPSCs amplitude (pA)
17.02	26.58	52.6	22.87	90	20.81	71.38	30.88	86.94	19.5	55.56	20.63	17.75	24.25	45	27.7	30.9	21.25	127.18	25.08	22	16.17	26.45	36.95	48.73	16.19	103.73	29.5	34.97	21.72	15.48	71.73	25.75	22.97	29.38
65.48	27.13	17.8	40.06	26.81	18.44	36.06	33.38	36.56	36.63	47.69	52.69	16.38	29.06	18.38	15.28	17.78	24.65	27.38	26.4	33.7	61.07	16.05	18.6	15.48	427.88	51.53	18.45	18.63	19.57	18.72	25.7	25.23	24.53	16.65
52.65	17.5	15.3	48.19	27.62	29.31	30.06	46.56	43.94	20.38	20.69	17.06	25.56	24.56	27.94	35.8	32.3	15.05	39.95	27.07	50.58	126.48	27.33	25.88	17.3	58.81	18.87	17.58	21.4	21.35	32.9	75.27	52.28	27.8	26.72
20.73	38.95	16.62	29.94	17.31	17.13	31.94	25.5	27.44	47.19	111.63	52.88	24.69	16	19.31	17.67	49.1	22.53	126.5	15.25	16.72	84.78	17.62	22	53.5	15.19	18.95	18	17.8	71.05	34.27	17.8	55.68	22.8	56.22
20.95	43.48	65.72	46.63	77.88	26.19	36.75	34.5	234.69	29.94	23.06	17.13	42.31	48.31	34.56	39.52	25.8	70.23	60.4	19.58	43.12	44.7	66.5	81.53	38.55	63.44	53.45	17.1	29.3	16.15	22.77	20.28	44.53	115.28	42.15
19.25	15.3	34.32	45.56	43.94	22.44	58.56	97.31	149.81	16.56	38.63	15.06	17.13	19.62	19.25	36.72	21.33	36.98	18.05	17.5	115.03	18.4	103.4	101.5	21.37	75.06	122.08	50.73	15.88	15.3	16.57	16.78	46.33	55.7	32.15
19.18	21.93	26.15	77.25	15.31	36.94	41.56	21.75	41.75	17.81	41.44	182.94	29.13	23.06	18	62.17	25.7	90.12	81.35	22.93	37.9	51.72	39.43	96.88	68.2	278.56	64.05	18.58	19.55	30.15	37.65	16.53	15.28	95.53	22.73
21.53	26.35	15.28	71.06	30.25	16.44	29.06	28	237.5	61.75	131.56	53.69	30.87	27.69	59.38	21.77	41.28	41.03	121.65	16.7	36.05	29.65	30.38	101.95	22.97	16.25	78.82	24.5	26	15.57	15.15	29.13	31.65	38.95	55.75
65.55	17.73	43.05	20.94	42.44	15.81	22.63	67.31	16.56	113.19	63.94	15.94	21.13	33.81	25.44	25.9	15.33	37.18	21.22	25.95	34.05	16.4	52.05	45.5	25.22	17.94	24.17	16.87	15.95	22.1	15.75	17.97	43.03	65.98	54.92
29.85	16.75	39	38.25	17.94	16.5	83.06	33.87	62.88	19.81	66.06	18.38	24.75	15.19	35.31	22.18	69.83	28.18	172.7	17.15	24.07	121.9	40.6	24.85	32.25	20	37.75	38.35	18.3	19.7	16.2	15.5	17.45	29.33	41.33
20.35	16.6	31.18	55.31	29.81	22.81	25.44	27.75	40.75	25.63	28.88	36.5	20.75	17.19	26.69	54.18	65.08	17.23	16.85	19.28	21.4	18.03	220.23	31.73	17.65	23.56	20.1	36.65	17	52.75	18.13	26.73	115.65	71.8	30
51.53	17.33	15.43	18.13	16.19	16.37	16.31	51.19	24.88	27.12	87.06	18.19	32.62	41	37.75	34.35	16.33	26.93	122.08	15.42	19.02	84.42	20.95	32.2	17.32	39.63	46.38	15.93	17.45	44.68	21	56.78	18.15	20.83	60.7
63.95	65.33	15.2	31.75	33.38	22.31	65.06	45.25	25.69	79.5	25.63	37.56	17.06	34.19	33.5	16.3	40.87	20.18	24.48	21.47	43.28	16.35	46	15.15	54.7	131.44	88.2	28.73	59.05	19.18	20.4	33.12	46.25	18.58	68.9
65.95	37.98	17.08	46.31	20.87	25.25	26.94	92.44	34.31	16.19	74.06	19	16.94	15.37	39.31	28	64.45	19.1	15.87	17.17	36.22	15.1	17.58	59.38	17.43	46	83.2	31.15	64.1	16.4	22.1	33.97	15.4	36.83	47.83
31	34.83	20.85	28.75	19.62	19.19	53.56	25.19	20.81	22.75	15.62	15.19	28.06	27.5	62.69	27.72	16.52	25.58	22.7	20.23	16.15	29.53	24.92	23.8	48.08	175.88	48.6	16.13	41.27	23.25	50.85	32.18	22.75	51.3	89.85
42.9	18.8	22	27.44	43.81	15.94	16.25	15.5	132.88	15.56	45.38	76.94	16.81	21	17.56	15.75	48.63	15.63	52.35	16.13	29.85	18.62	27.73	30.67	15.48	40.5	23.75	21.58	17.38	39.12	15.43	29.88	24.3	51.4	33.28
31.2	17.75	24.03	37.69	31.81	21.62	77.63	20.62	90.56	76	26.13	16.75	15.38	17	56.94	24.32	65.75	19.2	17.62	18.97	113.23	15.78	18.6	16.08	28.25	224.38	16.67	29.6	18	37.83	19.95	30.75	16.28	32.2	36.87
31.05	62.3	41.7	41.13	55.13	24	30.44	19.19	57.81	40.06	41.25	15.88	16	40.38	25	15.6	58.6	36.53	25.37	31.62	26.33	41.13	68.82	31.68	38.08	25.13	130.93	15.78	16.18	17.22	24.88	20.38	19.1	36.3	16.15
57.15	33.3	21.6	18.38	16.63	42.19	16.31	39.25	15.62	15.69	16.06	54.63	18.13	23.81	27.31	60.6	78.5	16.3	37.35	22.3	128.28	16.3	28.8	15.6	17.52	168.38	26.55	34.75	41.33	17.05	58.12	15.9	26.8	129.28	25
26.5	18.35	53.58	21	26.31	25	30.13	24.25	78.25	49.06	34.69	18.69	29	18	29.19	21.15	46.48	18.73	155.33	17.33	59.6	47.55	60.07	16.45	32.65	32.87	26.3	32.3	19.08	15.08	20.05	18	20.1	17.53	16.3
43.17	17	60.28	35.5	35.19	32.25	67.94	109.31	19.56	23.5	55.75	19.31	17.63	29.12	25.5	42.78	19.55	18.55	22.32	15.52	33.43	66.13	29.3	68.08	27.9	16.44	17.35	41.8	18.05	15.5	24.65	24.05	34.85	249.2	46.67
129.03	19.5	20.33	45.56	41.44	23	18.19	35.75	47.31	20.56	74.44	20.38	19.62	32.81	36.63	16.33	37.88	32.13	113.82	18.05	46.25	30.7	25.53	19.67	29.88	33.69	16.95	18.1	54.5	52.43	43.65	28.32	15.2	16.73	21.95
21.58	29.2	24.47	15.19	42.81	16.5	50	16.63	216.06	18.12	24.69	18.63	17.5	26.5	19.25	16.57	21.37	69.3	47.6	18.12	114.43	16.95	54.48	15.25	22.47	49.06	40.6	21.15	15.28	40.48	18.4	15.73	23.18	18.28	31.85
16.08	16.48	17.6	74.13	66.56	19.88	37.19	19.69	41.81	19.06	24.56	132.25	15.13	18	34.69	31	50.2	26.3	24.52	19.7	148.5	129.07	18.15	15.25	19.15	32.69	25.98	44.87	19.15	23.18	20.55	24.75	46.62	33.95	44.38
17.1	28.1	21.98	47.94	75.38	19.69	62.38	22.19	16.88	54.25	204.88	19.31	17.75	25.13	28.13	36.1	36.4	23	41.23	16.3	62.33	19.85	59.2	35.18	54.13	374.06	15.6	27.35	15.5	46.23	18.67	18.77	31.95	26.95	40.65
21.95	65.93	28.37	17.94	41.94	16.06	20.94	45.5	18.5	15.13	33.56	18.5	16.56	29	21.19	19.37	84.42	22.32	114.23	24.63	40.68	143.9	84.53	15.93	18.75	139.38	31.18	16.25	22.88	49.88	83.52	29.52	15.25	40.7	16.7
39.15	41.07	20.33	21.19	25.25	28.25	56.44	40.81	115.31	16.38	32.38	16.06	25	19	41.25	38.18	29.63	39.8	172.48	21.65	36.35	19.72	51.95	49.6	29.07	114.38	21.98	51.48	51.63	52.23	18.58	47.03	23.07	34.15	190.53
41.8	34.13	17.4	32.5	35.06	30.69	32.88	20.31	82.87	15.81	18.38	15.88	26.88	18.06	15.75	21.28	34.2	15.35	18.15	22.95	28.45	105.45	33.2	20.35	21.67	17	41.27	15.55	20.1	18.2	21.28	50.05	41.9	303.45	26.05
27.72	16.65	36.38	47.44	65.63	22	17.06	54.56	26.31	26.31	55.44	15.56	16	55.75	44	23.78	66.28	42	18.48	25.33	31.28	26.9	33.05	17.65	21.88	287.63	28.7	17.8	26.3	30.1	29.45	17.5	367.15	103.08	37
25.7	17.25	16.23	123.5	57.81	15.37	30.44	27.69	34.25	22.56	30.56	19.81	24.44	16.88	25.31	23.95	46.17	127.8	55.93	18.48	104.93	15.72	27.52	19.72	15.5	27.69	36.63	35.25	18.78	16.18	39.63	31.85	26.88	106.68	41.73
67.45	15.23	18.7	32.13	45.06	37.19	48	16	31.56	28.87	54.37	44.88	25.5	33.5	23.13	16.8	51.05	20	19.52	22.2	33.18	16.65	34.28	15.05	16.03	15.44	27.97	16.47	18.82	30.6	16.22	15.9	34.2	19.72	18.78
50.8	39.35	17.53	23.13	27.06	30.69	66.69	49.87	70.69	21.13	24.63	26.5	34.06	18.69	20.75	20.35	27.4	61.1	18.3	17.4	16.12	17.07	28.17	54.6	18.9	26.13	21	25.32	19.3	36.05	16.67	46.7	82.33	24.65	65.87
24.75	45.08	22.95	41.25	40.69	46.88	15	45.5	116.38	18.31	21.81	16.12	29.81	24.56	16	17.47	20.63	23.18	39.77	15.65	35.75	21.83	20.4	15.92	35.18	36.06	86.98	16.85	57.1	48.33	29.8	52.13	83.12	30.5	35.83
25.95	60.67	23.45	38.19	174.81	17.75	15.44	54.25	134.25	29.12	21.62	71.81	20.94	25.63	18.81	21.48	43.55	15.78	133.15	19.3	34.95	22.83	29.93	18.13	29.12	424.56	57.18	18.12	20.87	20.97	48	31.57	23.87	93.68	33.55
36.87	23.78	30.88	20.5	22.06	20.87	41.69	20.75	36.63	25.88	62	25.44	20.75	92.5	38.94	22.5	58.72	33.78	15.75	24.05	34.05	79.73	34.95	19.2	24.48	113.75	103.77	15.9	20.1	50.05	37.75	33.25	59.62	63.35	16.83
25.75	29.65	21.3	46	77.56	23.69	79.19	51.25	21.25	26.06	125.06	24.75	17.25	35.5	21.19	56.85	24.32	16.93	143.88	15.12	85.38	73.28	56.38	35.85	30.77	91.5	18.2	44.92	22.62	17.45	35.45	91.87	33.82	101.68	52.52
15.17	35.25	21.93	35.75	17.19	26.69	19.13	20.56	218.19	21	27	23	25.44	44.44	41.06	23.88	180.92	23.33	120.6	28.72	22.75	16.78	18.48	27.65	31.72	125.06	28.65	25.65	20.23	15.98	16.55	56.22	87.55	226.9	34.05
39.13	32.55	15.45	84.06	25.38	38.06	42.19	133.63	38.06	43.19	55	35.25	27.69	20.06	23.88	19.97	43.28	20.15	28.08	16.3	43.8	31.85	23.47	19.6	19.27	103.56	49.4	40.6	15.55	21.47	17.05	15.32	17.63	43.33	59.72
108.83	16.67	24.55	17.56	32.75	24.06	24	21.37	75.69	32.19	67.56	48.56	27.56	38.63	38.5	34.2	23.42	67.63	24.55	26.42	16.15	21.15	60.53	23.03	19.57	17.69	97.95	15.1	18.32	35.2	16.2	69.35	43.68	106.73	85.15
19.22	65.45	30.85	23.62	54.81	16.38	29.69	25	46.56	37.81	15.94	70.94	17.5	23.56	40.44	41	43.4	27.05	89.32	17.1	72.65	74.03	21.72	17.03	22.33	182.44	37.92	27.98	21.13	47.1	22.78	37.35	31.73	89.75	46.57
93.43	16.58	39.45	16.37	56.31	35.88	64.19	105	16.25	108.19	23.31	121.31	43.62	20.63	36.5	16	89.95	16.05	22.5	18.73	31.05	17.1	136.1	23.13	16.1	164.38	42.45	44.2	43.87	19.68	26.85	38.42	21.43	90.88	41.13
109.28	20.1	16.55	25.88	48.69	25.75	27.31	81.94	56.12	42.37	46.69	33.87	33.94	64.81	16.81	25.95	37.9	26.8	16.95	16.78	24.1	15.95	37.4	33.45	30.98	38.63	43.72	18.6	17.05	20.08	46.9	24.95	88.15	41.7	58
63.28	19.98	19.45	44.13	40.31	16.63	42.81	60.56	142.81	16.81	44.81	16.31	22	17.37	19.56	15.05	48.03	25.85	263.95	15.55	24.42	31.62	27.75	16.17	25.63	16.62	17.6	31.2	21.65	16.13	17.48	18.2	74.45	26.73	62.68
40.15	15.03	34.25	29.44	24.25	19.62	65.69	15.38	28.94	27.56	27.38	17.56	35.63	30.94	19.31	33.4	75.93	38.55	19.3	15.7	55.35	17.28	16.87	45.75	34.43	61.88	23.63	21.43	20.37	15.52	22.67	60.83	45.8	29.48	33.38
21.25	40.18	33.87	17	51.81	36.38	16.75	37.19	18.62	30.25	39.81	33.19	51.62	59.06	23.06	23.4	15.55	18.1	17.5	17.4	43.82	15.25	22.75	15.18	26.3	113.06	15.42	17.35	15.87	36.4	32.45	16.87	26.7	167.7	48.6
52.35	29.18	20.03	35.5	36.94	29.56	43.5	15.75	19	31.31	17.25	23.75	23.69	27.37	24.19	23.05	46.7	22.67	159.8	15.43	16.15	42.5	113.28	17	26.25	260.5	58.45	16.25	32.75	26.53	23.75	48.53	22.07	50.27	52.25
28.65	15.8	18	39.81	15.81	17.94	83	44.38	39.81	16	16.13	61.31	18.88	54.56	30.88	130.28	82.25	26.23	18.7	21.25	18.92	17.73	22.53	34.02	16.6	143.31	17.83	36.8	17.97	40	16.55	41.4	19.1	227.45	72.55
26.02	30.45	54.9	54.44	62.25	19.37	16.94	35.62	63.56	16.44	56.12	27.44	20.62	25.88	18.5	19.15	50.78	19.55	24.7	16.25	40.72	22.3	22.23	23	21	93.13	91.43	21.63	17.9	32.8	24.17	41.23	25.3	15.6	18.62
16.92	35.03	34.2	62.25	35.87	30.44	55.56	23.06	43.5	40.75	55.13	17.56	61.75	18.06	17.31	66.78	63.1	15.08	55.98	21.6	21.9	34.25	34.33	17.05	25.45	21.56	15.37	50.32	17.5	35.88	24.88	27.8	55.3	73.13	33.38
15.7	52.53	27.33	52.19	25.94	15.94	17.63	17.44	15.63	35.19	41.19	18.13	29.19	20.81	45.13	34.25	46.53	19.3	16.95	31.82	20.02	76.53	24.35	15.43	24.97	105.5	37.13	33.5	17.2	16.9	54.83	21.3	65.8	16.35	20.55
21.72	74.78	16.73	64.19	42.81	17.37	80.81	16.94	15.38	65.44	27.06	20.94	17.19	21.25	22.25	17.7	21.8	64.58	30.85	17	20.65	106.65	17.08	72.17	20.03	17.88	110.33	36.7	24.83	16	22.93	15.73	23.98	29.13	16.1
25.3	58.4	42.15	38.69	51.13	28.75	31.19	126.88	163.69	35.13	36.63	57.44	17.56	26.56	15.31	16.88	15.83	15.35	116.4	19.28	26.87	16.9	20.4	17.92	24.73	25.31	102.98	38.25	24.95	19.82	24.58	86.5	22.45	54.18	23.5
16.3	20.63	57.6	23	17.12	27.31	16.56	21.56	37.5	16.94	47.75	23	15.62	18.75	19.56	27.35	63.23	45.75	20.58	18.77	18.15	31.07	27.03	27.88	27.65	210.69	16.9	15.3	19.25	16.3	18.9	65.82	21.65	16.55	16.9
19.97	18.15	30.75	23.5	19.63	25.31	21.37	15.12	61.88	16.94	38	20.56	18.13	34.19	16.5	29.33	31.2	34.58	15.05	22.85	25.98	51.3	27.33	38.8	34.55	42.13	81.28	20.2	17.57	21.35	37.9	23.5	38.08	79.55	27.2
33.23	36.43	28.93	22.5	33.81	24.5	60.56	29.94	15.62	21.19	15.13	18.12	27	24.37	25.13	23.65	28.55	22.1	30.25	16.3	59.38	15.3	48.88	15.53	75.05	195.5	20.58	32.67	19.85	45.23	46.05	17.08	34.65	33.95	19.23
45.1	26.4	18.5	24.19	21	27.13	21.19	37.19	26.44	17.44	55.81	55.25	40.81	15.12	37.19	23.77	81.3	40.83	17.9	21.08	22.07	17.78	15.25	29.88	19.85	28.25	43.18	37.23	18.32	18.93	37.4	32.55	57.48	97.35	42.05
18.97	21.02	48.07	61.5	89.62	29.5	25	27.19	79	34.87	18.87	15.56	49.31	20.13	17.81	16.17	74.63	38.78	39.6	25.77	39.23	55.02	39.4	23.85	47.33	72.06	68.25	37.15	15.05	17.48	20.95	69.1	17.65	100.63	22.92
65.72	15.9	27.63	39.25	61.06	28.25	46.5	16.56	241.69	23.81	31.88	25.19	25.5	17.5	79.44	31.5	19.67	17.13	16.77	28.4	31.27	44.15	47.13	16.48	27.35	15.06	85.23	23.98	21.43	16	30.67	58.13	34.95	30.88	32.45
80.4	44	18.28	123.75	43.69	22.19	25.31	18.56	32.81	15.06	69.56	15	50.63	19.56	18.38	32.55	32.82	47.65	39.95	17.45	18.35	15.35	66.38	30.25	28.38	32.44	21.33	28.55	28.9	25.62	34.65	84.15	93.25	80.08	74.37
16.27	19	33.55	19.37	77.19	37	26.19	17.06	52.13	24.5	84.25	27.25	20.13	18.69	24.25	47.17	21.95	21.92	18.85	19.58	101.5	23.68	60.15	19.93	60.47	74.31	98.68	17.27	15.9	58.17	18.25	32.3	41.18	35.7	62.45
27.05	30.5	16.9	73.75	78.81	33.12	22.37	42.19	249.75	58.69	55.31	33.87	16.38	36.94	40.5	19.27	70.15	74.98	21.98	37.6	25.68	15.27	52.57	24.7	24.32	230.94	15.38	19.03	16.03	16.8	16.3	48.07	255.13	94.55	17.98
102.9	20.15	51.23	32.63	44.63	18.31	28	20.44	47.88	26.56	27.19	19.25	23.88	19.87	20.88	42.57	15.5	17.6	18.38	29.75	23.75	22.6	27.02	16.3	23.6	39.44	62.62	22.27	17.1	21.73	29.53	20.18	36.88	48.28	25.35
24.1	51.38	18.33	19.12	19.5	22.25	22.56	73.38	46.69	188.63	48.25	15.37	16.56	21.19	16.38	16.6	75.47	15.6	18.58	20.23	117.63	28.48	21.18	90.37	21.53	173.13	109.23	54.15	17.4	35.25	25.33	30.67	18.23	31.7	60.13
29.23	52.85	28.25	76.5	38.06	27.38	24.06	27	19.06	28.81	22.69	17.5	22.94	26.5	21.38	25.02	49.05	25.5	62.08	20.65	32.53	16.97	16.05	15.73	32.98	150.81	33.4	15.8	15.98	19.13	32.87	82.15	28.65	36.73	46.42
35.82	16.1	30.77	113.63	15.19	35.31	31.19	35.31	92.56	28.87	21.19	58.38	15.56	30.56	63.5	24.6	51.2	50.68	219.45	23.48	37.35	44.85	18.27	16.15	38.82	52.13	46.63	23.48	26.53	96.9	82.85	21.75	29.68	75.55	45.95
21.33	17.7	66.15	17.69	18.06	19.44	76	97.06	75.56	64.81	91.25	29	19.63	19.5	25.38	24.15	62.8	21.25	325.65	17.27	61.5	16.82	66.73	15.7	72.75	104.75	72.82	36.43	17.55	24.95	20.17	42.63	35.9	180.88	34.77
51.48	20.3	25.98	15.75	91.87	22.5	17.19	69.06	39.06	16.06	80.56	18.37	35.44	19.5	16.19	70.2	84.55	18.05	200.78	16.42	43.8	16.45	27.53	20.15	25.9	59.63	15.22	18.43	65.28	22.98	23.95	42.45	42.68	21.25	30.77
43.03	20.9	19.55	26.69	25.88	15.75	34.31	18.94	46.44	33.69	102.38	30.06	15.69	22.75	22.25	17.02	45.42	21.7	114.43	17.47	30.12	16.5	25.6	38.6	32.78	15.25	18.8	23	15.4	37.63	15.42	23.73	15.98	152.75	75.65
47.88	27.92	34.5	59.62	25.88	18.56	19.44	22.44	20	17.69	15.56	24.19	29.56	34.94	69.38	27.08	19.25	22.95	121.8	15.85	45.08	15.5	32.13	35.27	19.32	15.25	53.43	20.22	19.3	22.15	22.5	36.23	65.5	20.02	31.8
21.75	19.35	34.98	65.56	31.75	37.44	78.44	129.5	34.81	18.56	73.88	21.37	38.63	91.5	17.69	15.2	27.73	17.03	36.1	15.67	164	67.15	16.28	31.65	40.1	52.31	52.6	16.15	19.8	17.08	16.22	35.35	22.23	104.7	58.55
20.6	30.08	38.15	17.25	49.31	20.62	41.69	21.19	236.06	17.81	21.63	73.06	22.44	24.13	78.37	20.83	41.33	21.5	60.95	17	41.77	33.7	35.22	24.22	45.83	16.81	95.68	17.55	22.85	19.25	15.35	29.88	18.13	124.98	26.1
75.67	20.8	15.32	21.75	21.69	34.69	27.69	35.56	102.06	27.19	17.13	15.75	16.19	48.5	34.56	71.85	19.7	22.72	38.02	22.28	20.9	96.35	63.5	21.87	22.45	44.37	70.77	30.17	15.13	65.35	18.87	29.98	40.65	45.85	24.5
56.68	16.75	40.83	19.06	30.63	25.94	16.06	36.94	155.88	15	15.06	16.56	19.69	25.69	15.31	15.15	47.07	22	16.58	16.77	51.18	82.57	18.35	77.5	39.6	56.19	57.25	24.45	15.18	22.3	25.33	18.53	131.03	114.65	15.88
27.9	52.85	18.42	19.06	15.19	25.75	25.13	21.5	29.38	27.5	104.31	27.5	21.56	32.63	38.5	18.07	75.57	31.1	17.4	17.57	30.65	17.67	72.43	70.5	16.38	125.63	17.55	18	15.03	26.77	40.52	22.8	25.85	60.5	67.9
17.3	17.8	24.65	53.38	20.37	16.62	16.75	25.5	31.19	51.37	26.13	22.13	16	25.38	27.81	22.63	47.8	18.32	93.65	17.65	16.25	15.13	22.1	51.2	23.25	128.81	30.65	26.28	15.53	31.05	51.63	30.15	76.7	107.38	25.23
15.15	33.4	34.25	19.5	28.88	25.06	31.38	18.06	63.5	21.75	17.31	33.5	15.88	20	15.56	35.53	15.48	18.03	81	20.78	16.85	51.6	16.07	27.77	18.6	27.44	61.83	16.4	15.12	56.33	24.15	46.38	37.3	38	17.58
64.68	20.95	26.92	40.94	53.06	21.06	37.19	63.31	22.31	18.63	16.56	51.69	19.81	34.31	65.56	19.47	27.2	35.13	21.35	16.45	33.55	16.2	30.8	15.5	15.22	21.81	101.93	55.23	23.78	17.35	25.85	50.55	25.87	253.75	38.73
23.75	25.98	39.9	24.31	15.94	16.06	47.31	59.75	33.69	17.88	63	21.31	32.69	19.94	52.94	23.17	35.18	30.25	33.27	17.03	19.5	24.73	20.32	61.65	18.25	20.56	98.23	31	15.63	17.9	15.15	71.05	39.18	39.65	33.98
48.28	20.63	43	22.62	54.44	30.56	69.37	87.69	15.56	40.81	28.63	23.19	15.81	184.19	28	23.75	18.35	17.67	17.47	20.62	38	100.68	55.15	40.47	39.55	162.88	157.77	30.48	26.15	18.48	35.13	21	147.4	17.23	27.3
124.75	58.28	17.13	51.63	63.81	30.69	20.69	21.37	225.31	21.56	80.56	26.62	18.19	34.81	23.44	16.65	91.47	48.25	30.45	19.78	17.55	18.43	152.13	22.08	16.83	19.31	25.43	22.43	18.42	23.37	15.37	30.4	37.05	36.22	40.3
15.95	27.45	18.6	96.81	33.31	39.87	21.13	45.75	16.38	15.88	22.19	77.5	16.88	37.12	23.31	24.2	41.4	44.25	30.82	18.65	38.52	46.17	21.55	37.68	19.3	15.25	27.63	20.13	79.93	59.3	18.8	61.75	69.73	33.43	17.73
16.9	18.15	25.92	25	28.25	31.56	58.88	107.94	53.37	16.19	31.62	15.38	36.88	15.88	47.94	16.85	19.75	22.6	100.8	15.25	30.18	40.03	25.67	15.85	23.08	21.44	16.53	27.4	42.4	85.3	26.72	78.85	25.55	15.85	15.85
17.15	16.15	54.3	25.75	29.25	47.75	17.56	18.31	16.87	19.56	100.38	17.5	15.19	121.31	17.69	15.4	16.12	28.47	56.63	26.5	47.48	91.65	36.05	17.55	40.43	161.63	15.33	58.73	17.7	20.83	15.27	49.03	38.48	184.43	29.32
25.75	33.23	32.2	33.56	28.94	50.69	31.31	119.56	29.94	70.06	40	83.19	18.81	21.25	29.88	27.52	23.5	16.97	22.88	15.35	77.02	20.28	19.15	46	16.15	136.56	66.45	35.88	16.8	23.78	23.08	44.88	23.6	89.48	26.13
49.53	34.12	27.82	29.81	73	28.13	66.5	38.06	29.87	29.88	17.44	17	18	25.5	17.94	42.05	22.28	18.75	22.02	15.38	71.6	17.17	23.25	17.83	37.85	53.75	155.03	75.72	16.75	17.85	24.05	44.1	24.85	105.5	17.33
15.48	55.4	24.17	16.13	63.13	27.63	72.44	192.19	292.06	20.31	23.87	19.06	16.94	24.56	37.19	16.75	70.07	45.43	17.72	36	21.1	23.63	23.53	21.98	18.78	24.81	19.05	18.32	25.85	23.73	49.37	43.62	39.98	19.75	36.57
20.17	54.65	19.25	101	40.88	23	93.31	55.63	53.69	21.06	20.81	63.81	15.13	26.81	20.56	60.75	32.8	28.1	25.55	16.05	16.98	37.73	32.23	26.58	19.53	15.81	64.05	18.3	17.32	37.68	16.75	16.35	40.08	37.35	38.9
20.28	23.13	26.53	30.37	27.19	26.06	20.62	144.75	18.56	18.81	20.5	17.75	24	34.75	25.06	17.07	16.97	20.85	27.65	29.25	20.33	92.02	52.85	18.82	29.93	158.56	41.12	36.03	22.33	32.3	20.05	55.73	140.35	238.05	66.78
30.65	19.18	20.13	20.94	56.75	25.19	71.19	24.56	20.75	16.12	16.81	22.31	25.88	22.31	25.44	21.5	73.73	33.15	83.23	19.25	24.7	44.6	18.25	25.25	28.9	19.69	15.02	16.53	21.85	29.3	25.55	119.5	25.28	18.8	35.63
80.73	15.2	49.58	38.25	31.06	18	29.06	19	130.44	21.62	147	21.13	18.25	31.75	18	29.2	28.75	23.65	134.08	16.7	48.53	132.78	44.93	29.48	35.3	215.31	68.87	15.92	22.5	20.65	50.25	28.2	55.62	16.38	43.37
18.15	19.65	27.35	22.75	65.87	24	20	27.31	74.56	22.19	19.81	66.63	19.87	18.75	17.5	15.2	17.15	23.1	38.17	23.75	18.77	16.58	30.35	15.6	38.1	22.13	34.92	18.3	15.03	23.85	19.53	66.07	155.03	18.93	15.88
31.17	47.75	19.13	16.25	19.19	21	17.13	24.56	153.44	25.88	17.5	44.94	75.25	102.31	28.19	30	51.95	15.7	41.88	23.8	25.28	31.53	28.75	27.8	38.95	174.44	31.62	16.48	39.18	18.58	17.2	21.97	303.15	40.68	35.63
34.65	20.5	29.02	50.62	53.88	28.06	32.63	21.25	21.37	31.38	24	18.06	21.56	72.62	25.44	16.7	48.05	50.95	95.77	18.75	19.78	67.75	27.05	42.1	36.1	54.63	30.02	16.32	22.27	37.98	19.75	22.45	22.75	49.65	19.15
17.33	21.1	32.52	36.5	15.06	38.94	41.38	34.94	39.94	42.75	40	30.94	18.19	27.75	38.31	96.6	45.18	46.63	21.22	30.77	32.48	17.88	37.73	22.78	16.93	63.75	15.53	26.92	20.62	49.7	25.62	15.3	24.85	17.58	26.4
46.6	17.88	24.3	21.19	101.63	40.63	56.25	38.44	173.06	35.31	33.94	19.94	19.19	48.94	82.13	15.53	86.55	21.22	44.85	18.5	24.02	47.7	15.55	24.68	36.17	20.81	73.25	39.45	37.15	17.15	21.53	37.05	29.3	20.48	24.88
17.63	18.83	34.98	40.69	69.94	31.38	33.87	25.44	20.37	53.37	37	23.25	27.19	17.69	31.94	18.7	18.2	25.95	44.55	16.02	47.1	18.7	25.98	26.85	18.35	125.81	116.68	27.87	15.68	19.45	18.1	34.73	83.05	374.13	73.52
39.93	28.83	25.67	33.69	58.19	21.69	23.44	22	149.81	49.19	32	66.06	20.63	53.31	47.06	18.35	24.3	50.93	29.2	24.85	92.52	91.78	58.55	79.05	49.1	20.5	74.93	20.57	17.07	28.55	22.18	26.3	105.73	17.97	41.53
28.18	41.05	16.17	87.37	41.94	20.94	47.75	26.31	59.69	45.12	39.19	19.63	15.94	48.81	20.5	61.6	18.98	43.9	19.78	18.72	24.1	37.67	62.7	49.87	15.9	166.44	19.58	61.8	23.18	25.68	16.48	24.07	34.32	15.1	26.37
45.9	15.98	16.58	36.94	41.5	21.13	16	26.75	150.06	76.44	25.56	106	28.88	15.12	22.19	24.65	91.03	27.05	25.35	18.15	30.88	33	20.15	38.4	20.7	41.19	56.55	20.7	17.75	58.5	46.05	45.7	43.43	149.98	49.5
23.1	19.63	29.28	22.38	40.25	27.69	86.06	27.31	48.25	19	45.31	37.75	35.94	17.06	26.44	17	62.7	21.78	72.4	16.15	37.55	17.97	66.3	15.78	26.05	39.69	37.48	26	22.07	71.68	16.03	27.73	18.98	52.48	36.35

## Sheet: Figure 7
Figure 7
Dopamine (pg/mg of tissue)
Untrained
P3	41.51	37.06	19.68	35.88	52.96	55.5	16.66	20.11	39.59	21.82	16.61	22.8	11.01	18.57	45.88	24.27
P10	24.64	43.89	28.39	24.2	38.47	25.38	37.62	21.15	49.35	39.25	21.29	32.18	27.65	27.45	28.36	39.51	49.86	34.15	60.6	39.75
Trained
P3	27.18	47.19	47.14	29.32	36.5	42.2	19.65	24.28	28.23	27.4	36.25	51.88	42.31	45.43	26.14	33.64	30.16
P10	26.02	24.43	36.56	28.53	28.12	28.88	37.51	37.08	39.1	23.88	23.79	26.42	29.95	27.23	26.72	25.42	26.85
Noradrenaline
Untrained
P3	150.32	180.8	117.28	156.3	162.96	191.37	177.24	223.26	189.66	112.35	149.05	109.47	163.89	167.57	130.58	153.4
P10	201.19	161.72	203.13	181.12	142.43	193.56	208.33	141.04	265.68	193.06	131.8	141.93	238.27	90.85	146.57	251.29	154.6	145.65	147.42	297.12
Trained
P3	164.76	167.83	122.61	199.2	184.06	204.06	114.35	194.71	189.31	190.55	141.92	167.07	158.05	185.25	256.17	206.24	221.04
P10	219.76	120.57	258.96	235.57	244.24	241.41	173.24	286.35	300.55	270.36	273.46	142.53	218.09	215.77	254.96	181.75	154.53	218.55
Serotonine
Untrained	381.06	347.26	338.61	429.89	444.83	336.2	370.39	246.76	501.73	196.67	374.99	292.79	321.06	288.76	400.95	420.67	417.14
P3	437.3	352.55	381.71	429.16	408.08	491.09	390.49	388.46	389.9	367.58	308.94	332.61	494.92	266.75	372.02	581.1	407.45	359.59	383.22	631.96
P10
Trained
P3	340.57	407.58	371.15	547.74	381.35	518.7	311.57	324.69	346.97	319.68	389.15	300	336.6	376.93	453.86	482.21	478.09
P10	492.47	386.66	633.49	573.95	570.8	529.15	381.4	567.54	680.91	553.1	490.84	277.08	393.9	450.25	622.08	466.62	469.51	582.03

## Sheet: Figure 8
Figure 8B1 and B2																		Figure 8B3
MST Untrained DC	MST Untrained VC	MST Untrained VL	MST Trained DC	MST Trained VC	MST Trained VL	AA Untrained DC	AA Untrained VC	AA Untrained VL	AA Trained DC	AA Trained VC	AA Trained VL								Myeline width Untrained	Myeline width Trained	Axon area Untrained	Axon area Trained
0.41	0.43	0.44	0.4	0.43	0.38	0.55	1.34	0.42	0.69	0.47	0.26								0.491	0.442	0.796	0.886
0.43	0.39	0.46	0.43	0.44	0.46	0.82	0.74	0.26	0.26	0.58	1.03			MST: Myelin sheath thickness (micrometer)					0.446	0.432	0.617	1.317
0.43	0.45	0.33	0.39	0.43	0.44	0.62	0.77	0.56	0.32	0.62	1.85			DC: dorsal commissure					0.439	0.514	1.105	1.174
0.42	0.42	0.44	0.4	0.46	0.47	0.7	0.88	0.98	0.44	0.58	1.89			VC: Ventral commissure					0.452	0.416	0.703	0.7
0.45	0.43	0.42	0.44	0.52	0.47	0.43	0.4	0.62	1.03	3.41	2.17			VL: ventrolatral					0.409	0.464	0.407	0.285
0.49	0.4	0.4	0.386	0.45	0.39	0.91	0.2	0.45	0.72	0.55	0.42			AA: axon area micrometer2					0.402	0.44	0.243	1.322
0.44	0.4	0.49	0.44	0.42	0.38	1.42	0.43	0.49	0.17	0.3	0.17								0.472	0.472	0.583	0.77
0.49	0.42	0.44	0.45	0.38	0.44	1.53	0.43	2.96	0.35	0.49	0.66								0.432	0.393	0.339	0.269
0.45	0.5	0.47	0.398	0.45	0.44	1.32	0.2	0.32	0.67	0.69	1.32								0.446	0.444	0.497	0.583
0.45	0.43	0.41	0.45	0.47	0.44	0.58	0.58	1.98	0.84	2.61	0.82								0.411	0.427	0.233	0.615
0.41	0.44	0.43	0.4	0.46	0.49	0.81	1.71	1.18	0.71	0.84	0.59								0.43	0.434	0.399	0.725
0.49	0.45	0.47	0.47	0.45	0.41	0.58	0.27	0.29	0.61	0.86	0.4								0.39	0.421	0.283	2.032
0.42	0.44	0.5	0.43	0.42	0.39	1.28	0.31	1.07	0.49	0.48	0.27								0.408	0.422	0.546	0.484
	0.44	0.37		0.4	0.43		2.24	0.57		0.85	0.36								0.404	0.384	0.325	0.174
	0.42	0.56		0.43	0.4		0.87	0.58		0.32	0.29								0.363	0.418	0.166	0.32
	0.42	0.41		0.45	0.42		0.37	0.54		1.49	0.32								0.379	0.442	0.241	1.848
	0.43	0.42		0.38	0.44		0.9	0.55		0.28	0.89								0.437	0.399	0.421	0.287
	0.42	0.37		0.4	0.38		0.35	0.28		0.55	0.37								0.407	0.448	0.457	0.554
	0.45	0.41		0.43	0.43		0.44	0.45		0.37	0.73								0.421	0.522	0.232	3.412
	0.47	0.44		0.47	0.43		0.4	1.58		2.77	0.57								0.445	0.498	0.74	1.116
	0.41	0.45		0.46	0.5		0.74	0.46		0.48	1.12								0.417	0.465	0.937	2.606
	0.42	0.44		0.46	0.42		0.44	0.18		0.29	2.03								0.411	0.453	0.151	0.688
	0.42	0.4		0.44	0.45		0.62	0.2		0.61	1.22								0.391	0.403	0.195	0.854
	0.43	0.47		0.51	0.43		0.42	1.46		1.17	1.32								0.413	0.465	0.221	2.166
	0.41	0.44		0.42	0.41		0.8	0.64		0.7	0.92								0.426	0.46	0.483	0.578
	0.39	0.47		0.41	0.43		0.7	0.3		0.34	0.58								0.414	0.388	0.337	0.107
	0.47	0.45		0.41	0.45		0.34	0.63		0.83	2.11								0.436	0.4	1.075	0.463
	0.42	0.43		0.42	0.45		0.33	0.45		0.31	0.63								0.387	0.424	0.332	0.384
	0.4	0.46		0.46	0.42		0.22	0.85		0.75	0.27								0.416	0.473	0.696	2.753
	0.45	0.43		0.43	0.45		0.61	0.34		0.64	1.65								0.439	0.374	0.903	0.222
	0.41	0.48		0.43	0.45		0.92	2.5		0.66	0.54								0.385	0.444	0.562	0.298
	0.45	0.38		0.48	0.46		0.35	0.15		3.49	1.96								0.439	0.524	0.288	2.221
	0.51	0.41		0.47	0.5		0.32	0.68		0.77	1.05								0.423	0.453	0.395	2.11
	0.45	0.44		0.42	0.56		0.74	0.28		1.3	1.36								0.377	0.452	0.208	0.628
	0.39	0.42		0.54	0.51		0.38	0.48		1.25	4.1								0.386	0.415	0.188	0.266
	0.45	0.44		0.42	0.51		0.44	1.83		0.38	1.29								0.417	0.452	0.648	1.645
	0.48	0.42		0.47	0.48		0.94	1.62		2.75	1.27								0.389	0.449	0.534	0.54
	0.46	0.46		0.37	0.47		0.17	0.8		0.22	0.81								0.402	0.456	0.325	1.963
	0.45	0.48		0.44	0.47		0.73	0.5		0.3	0.81								0.413	0.502	0.463	1.048
	0.44	0.44		0.52	0.49		0.55	0.22		2.22	0.78								0.422	0.549	0.497	1.623
	0.46	0.4		0.55	0.45		0.82	1.47		1.62	0.53								0.431	0.435	0.443	1.271
	0.45	0.44		0.44	0.51		1.71	0.24		1.27	1.49								0.375	0.411	0.264	0.754
	0.42	0.48		0.41	0.44		0.37	0.63		0.75	0.39								0.445	0.511	0.427	0.623
	0.39	0.41		0.51	0.42		0.51	0.43		0.62	0.32								0.419	0.424	0.262	0.35
	0.48	0.54		0.42	0.39		1.64	0.42		0.35	0.27								0.41	0.426	0.382	0.369
	0.44	0.41		0.43	0.46		0.53	1.08		0.37	1.39								0.431	0.502	0.818	2.297
	0.43	0.41		0.5	0.51		0.37	0.76		2.3	1.33								0.436	0.417	0.718	0.598
	0.45	0.49		0.42	0.48		0.66	0.62		0.6	1.38								0.441	0.485	0.434	1.036
	0.4	0.49		0.49	0.54		0.38	0.8		1.04	1.7								0.389	0.45	0.73	0.597
	0.44	0.44		0.45	0.51		0.42	1.23		0.6	1.92								0.372	0.39	0.2	0.173
	0.4	0.42		0.36	0.48		0.53	0.64		0.31	2.36								0.464	0.434	0.469	0.423
	0.38	0.42		0.47	0.46		0.4	1.11		1.45	0.92								0.444	0.445	0.562	0.62
	0.4	0.44		0.44	0.46		0.77	0.74		0.42	1.72								0.42	0.461	0.557	0.915
	0.43	0.44		0.46	0.46		0.46	0.2		1.03	0.74								0.51	0.49	0.422	0.688
	0.45	0.37		0.46	0.49		0.52	0.48		0.92	0.69								0.408	0.513	0.379	4.104
	0.45	0.41		0.45	0.44		0.5	0.32		0.8	0.66								0.49	0.422	1.072	0.884
	0.39	0.43		0.39	0.45		0.96	1.24		0.31	1								0.414	0.483	0.767	1.268
	0.42	0.43		0.5	0.47		0.4	0.43		0.56	1.38								0.448	0.459	0.578	1.393
	0.43	0.45		0.43	0.49		0.67	1.03		0.42	0.37								0.437	0.368	0.419	0.318
	0.49	0.49		0.43	0.44		0.51	0.29		0.86	1								0.424	0.444	0.629	0.416
	0.44	0.42		0.43	0.42		0.85	0.28		0.66	0.88								0.408	0.495	0.369	0.819
	0.5	0.42		0.42	0.5		0.39	0.38		0.56	0.82								0.438	0.438	0.547	0.593
	0.5	0.37		0.39	0.47		1.03	0.72		0.6	1.42								0.411	0.439	0.29	0.66
	0.4	0.45		0.44	0.52		0.36	0.31		0.48	2.68								0.372	0.428	0.282	0.256
	0.4	0.39		0.44	0.47		0.75	0.71		0.4	1.28								0.438	0.458	0.369	0.949
	0.42	0.42		0.42	0.44		0.32	0.47		0.89	0.59								0.468	0.513	1.581	1.494
	0.47	0.42		0.43	0.48		0.46	0.37		0.86	1.94								0.449	0.486	1.319	0.37
	0.44	0.42		0.4	0.46		0.5	0.33		0.57	0.95								0.445	0.472	0.903	1.454
	0.46	0.51		0.4	0.49		0.38	0.46		0.59	0.98								0.417	0.463	0.498	0.743
	0.38	0.46		0.43	0.47		0.56	1.13		0.63	0.9								0.405	0.475	0.474	1.375
	0.44	0.46		0.43	0.49		0.48	0.28		0.49	0.76								0.478	0.509	0.734	1.92
	0.42	0.54		0.42	0.5		0.53	0.3		0.43	0.66								0.443	0.502	0.722	0.56
	0.39	0.46		0.41	0.46		0.19	0.42		0.81	2.12								0.509	0.542	0.571	1.702
	0.39	0.46		0.49	0.42		0.62	0.41		0.73	1.26								0.391	0.44	0.476	1.001
	0.41	0.53		0.4	0.39		0.86	0.9		0.78	0.22								0.445	0.429	0.372	0.488
	0.44	0.45		0.39	0.41		0.74	0.77		0.41	0.48								0.444	0.506	0.975	3.21
	0.45	0.4		0.46	0.43		0.72	0.35		0.5	1.22								0.48	0.416	0.509	0.433
	0.49	0.41		0.43	0.41		0.67	0.28		0.56	1.48								0.467	0.386	0.848	0.406
	0.49	0.47		0.4	0.51		0.61	0.23		0.74	3.21								0.483	0.419	0.576	0.876
	0.43	0.48		0.46	0.48		0.26	0.23		0.39	0.6								0.446	0.439	0.92	1.606
	0.48	0.44		0.42	0.4		0.26	2.1		0.88	0.65								0.45	0.492	0.958	0.733
	0.48	0.44		0.43	0.48		0.67	0.65		0.64	1.27								0.459	0.43	1.099	0.49
		0.44			0.44			0.35			1.61								0.467	0.478	0.705	1.269
		0.4			0.48			0.58			1.82								0.432	0.483	0.283	0.602
		0.48			0.47			0.62			2.17								0.444	0.418	0.53	0.354
		0.44			0.46			0.52			0.47								0.494	0.455	0.768	0.496
		0.39			0.42			0.54			0.35								0.419	0.433	0.744	0.856
																			0.437	0.467	0.587	2.167
																			0.538	0.464	2.958	0.471
																			0.446	0.409	0.737	0.481
																			0.453	0.425	1.178	0.639
																			0.46	0.43	0.658	0.631
																			0.44	0.428	0.536	0.555
																			0.481	0.443	1.458	0.398
																			0.438	0.398	0.844	0.744
																			0.406	0.405	0.668	1.478
																			0.44	0.423	0.919	0.894
																			0.485	0.412	0.577	0.808
																			0.471	0.428	0.87	1.222
																			0.447	0.419	0.472	1.256

## Sheet: Figure 9
Fig. 9B1
AchR plaque volume
Untrained
Tibialis	77.07	177.88	78.95	141.33	8.44	5.57	74.72	71.01	183.7	37.31	4.87	39.44	131.03	31.68	124.45	59.47	87.38	66.91	128.55	57.64	40.83	55.15	95.42	139.54	16.86	93.03	191.66	122.48	183.02	76.64	142.07	110.78	32.9	11.21	141.47	133.34	95.2	27.78	50.49	175.07
Posterior Muscles	88.85	13.05	22.78	11.151	45.57	22.1	83.87	25.8	66.982	22.23	58.9	50.76	60.71	85.15	107.5	79.12	91.01	12.13	40.97	5.8	39.32	113.38	81.31	95.35	30.52	18.82	255.08	30.85	72.28	21.99	17.09	49.4	16.7	30.67	146.49	37.89	162.82	93.7	94.56	117.56	17.5447	77.7723	64.8629	9.02345	76.5444	8.93714	52.1555	17.3505	64.8021
Trained
Tibialis	62.03	9.48	46.87	4.97	29.13	73.35	9.52	16.33	5.55	55.06	4.51	151.26	55.28	24.92	111.24	6.09	115.96	40.49	29.93	68.13	57.49	152.73	88.76	151.7	141.07	113.57	204.3	28.31	177.61	130.24	24.74	77.84	29.22	171.74	149.6	50.9	72.44	34.44	16.13	46.44	116.44	14.87	185.34	30.42	127.41	69.2	102.21	101.01	18.05
Posterior Muscles	82.7	40.61	94.09	87.47	11.8	106.66	97.86	77.62	72.44	62.2	12.14	10.71	111.64	49.4	53.37	96.03	62.21	80.14	35.66	62.32	93.67	22	91.23	107.29	244.28	38.42	111.77	39.94	97.7	32.07	144.7	108.86	53.44	166.22	262.87	167.83	157.13	86.94	46.91	51.27	248.23	165.32	180.27	383.43	178.9	109.19	19.52	59.06	11.95
Fig. 9B2
AchR plaque area
Untrained
Tibialis	245.04	546.53	265.62	325.6	40.8	28.08	214.43	205.44	482.96	119.03	31.18	146.75	492.83	99.56	293.95	172.52	266.36	224.45	341.14	171.53	111.84	158.23	361.71	293.4	73.1	199.17	575.51	252.65	474.55	250.06	315.31	279.06	110.83	71.09	294.95	458.89	356.16	115.59	143.86	593.62
Posterior Muscles	292.74	49.94	124.43	65	123.71	106.14	244.9	149.55	223.97	62.12	167.92	133.61	174.67	216.72	313.83	351.96	277.74	46.29	112.08	36.45	106.73	225.45	231.31	223.92	86.59	60.37	444.21	88.12	199.45	72.56	60.35	122.23	57.61	110.94	329.74	98.59	254.89	274.09	235.18	286.74	69.33	177.14	171.2	39.86	224.79	48.93	187.77	71.02	201.36
Trained
Tibialis	233.3	43.83	140.08	25.57	101.98	227.01	51.57	82.21	28.7	161.19	23.46	352.16	157.78	75.01	260.44	30.08	241.89	112.86	114.76	209.52	142.66	328.17	199.58	337.24	332.49	306.72	488.67	96.49	439.41	273.42	101.99	180.5	102.17	449.1	376.2	145.91	167.52	110.48	68.1	125.25	319.74	51.68	479.09	126.59	293.3	212.51	339.69	328.31	71.06
Posterior Muscles	263.67	121.8	211.65	221.99	55.76	295.63	228.03	215.38	212.62	196.32	51.43	41.02	274.61	117.07	144.52	195.28	206.06	191.97	138.45	176.48	242.52	75.51	200.08	250.31	321.56	100.79	235.89	117.79	266.9	93.45	353.6	310.55	128.66	278.42	462.13	354.41	328.39	192.23	142.47	143.13	450.95	404.74	360.66	636.55	313.22	235.4	60.79	137.5	43.27
Fig. 9B3
AchR plaque area/volume ratio
Untrained
Tibialis	3.18	3.07	3.36	2.3	4.83	5.04	2.87	2.89	2.63	3.19	6.41	3.72	3.76	3.14	2.36	2.9	3.05	3.35	2.65	2.98	2.74	2.87	3.79	2.1	4.34	2.14	3	2.06	2.59	3.26	2.22	2.52	3.37	6.34	2.08	3.44	3.74	4.16	2.85	3.39
Posterior Muscles	3.29	3.83	5.46	5.829	2.71	4.8	2.92	5.8	3.344	2.79	2.85	2.63	2.88	2.545	2.92	4.45	3.05	3.82	2.74	6.29	2.71	1.99	2.84	2.35	2.84	3.21	1.74	2.86	2.76	3.3	3.53	2.47	3.45	3.62	2.25	2.6	1.57	2.93	2.49	2.44	3.95	2.28	2.64	4.42	2.94	5.47	3.6	4.09	3.11
Trained
Tibialis	3.76	4.62	2.99	5.15	3.5	3.09	5.42	5.03	5.17	2.93	5.21	2.33	2.85	3.01	2.34	4.94	2.09	2.79	3.83	3.08	2.48	2.15	2.25	2.22	2.36	2.7	2.39	3.41	2.47	2.1	4.12	2.32	3.5	2.62	2.51	2.87	2.31	3.21	4.22	2.7	2.75	3.48	2.58	4.16	2.3	3.07	3.32	3.25	3.94
Posterior Muscles	3.19	3	2.25	2.54	4.72	2.77	2.33	2.77	2.94	3.16	4.24	3.83	2.46	2.37	2.71	2.03	3.31	2.4	3.88	2.83	2.59	3.43	2.19	2.33	1.32	2.62	2.11	2.95	2.73	2.91	2.44	2.85	2.41	1.68	1.76	2.11	2.09	2.21	3.04	2.79	1.82	2.45	2	1.66	1.75	2.16	3.11	2.33	3.62
Fig. 9B4
AchR plaque compactness
Untrained
Tibialis	0.05	0.02	0.04	0.07	0.12	0.16	0.06	0.07	0.03	0.09	0.09	0.06	0.02	0.11	0.07	0.08	0.05	0.04	0.05	0.07	0.13	0.09	0.02	0.09	0.08	0.12	0.02	0.11	0.04	0.04	0.07	0.06	0.09	0.04	0.09	0.02	0.02	0.06	0.1	0.02
Posterior Muscles	0.04	0.15	0.03	0.051	0.12	0.05	0.05	0.02	0.045	0.23	0.08	0.12	0.08	0.081	0.04	0.02	0.04	0.17	0.13	0.08	0.14	0.13	0.06	0.09	0.16	0.18	0.08	0.16	0.07	0.14	0.15	0.15	0.16	0.08	0.07	0.17	0.18	0.05	0.08	0.07	0.104474	0.123072	0.0948324	0.145426	0.0583396	0.0771183	0.0464734	0.0950636	0.0581677
Trained
Tibialis	0.05	0.02	0.04	0.07	0.12	0.16	0.06	0.07	0.03	0.09	0.09	0.06	0.02	0.11	0.07	0.08	0.05	0.04	0.05	0.07	0.13	0.09	0.02	0.09	0.08	0.12	0.02	0.11	0.04	0.04	0.07	0.06	0.09	0.04	0.09	0.02	0.02	0.06	0.1	0.02	0.05	0.18	0.04	0.05	0.07	0.06	0.03	0.03	0.1
Posterior Muscles	0.04	0.1	0.11	0.08	0.09	0.05	0.09	0.07	0.06	0.06	0.12	0.19	0.07	0.17	0.11	0.14	0.05	0.1	0.05	0.08	0.07	0.13	0.12	0.08	0.2	0.16	0.11	0.11	0.06	0.14	0.05	0.04	0.15	0.14	0.08	0.07	0.08	0.12	0.09	0.1	0.08	0.05	0.08	0.06	0.12	0.1	0.19	0.15	0.2
Fig. 9B5
AchR plaque sphericity
Untrained
Tibialis	0.36	0.28	0.34	0.4	0.49	0.54	0.4	0.4	0.32	0.45	0.45	0.38	0.25	0.49	0.41	0.43	0.36	0.36	0.36	0.42	0.51	0.44	0.28	0.44	0.44	0.5	0.28	0.47	0.33	0.35	0.42	0.4	0.45	0.34	0.45	0.28	0.28	0.38	0.46	0.25
Posterior Muscles	0.33	0.54	0.31	0.371	0.5	0.36	0.38	0.28	0.356	0.62	0.44	0.5	0.43	0.432	0.35	0.25	0.35	0.55	0.51	0.43	0.52	0.5	0.39	0.45	0.55	0.57	0.44	0.54	0.42	0.52	0.53	0.53	0.55	0.43	0.41	0.55	0.57	0.36	0.43	0.4	0.470981	0.497417	0.456022	0.525873	0.387842	0.42565	0.35953	0.456392	0.387461
Trained
Tibialis	0.32	0.49	0.45	0.55	0.45	0.37	0.42	0.38	0.53	0.43	0.56	0.39	0.44	0.55	0.43	0.54	0.48	0.51	0.41	0.39	0.5	0.42	0.48	0.41	0.39	0.37	0.34	0.47	0.35	0.45	0.4	0.49	0.45	0.33	0.36	0.46	0.5	0.46	0.45	0.5	0.36	0.57	0.33	0.37	0.42	0.38	0.31	0.32	0.47
Posterior Muscles	0.35	0.47	0.47	0.43	0.45	0.37	0.45	0.41	0.4	0.39	0.5	0.57	0.41	0.56	0.47	0.52	0.37	0.47	0.38	0.43	0.41	0.5	0.49	0.44	0.59	0.55	0.48	0.48	0.38	0.52	0.38	0.36	0.53	0.53	0.43	0.42	0.43	0.49	0.44	0.47	0.42	0.36	0.43	0.4	0.49	0.47	0.58	0.53	0.58
Fig. 9C
NMJ contact surface (micrometer2)
Untrained
Tibialis	0.257	15.061	101.928	0.38	2.67	1.641	218.18	0.21	101.63	0.929	6.64	126.29	9.16	1.32	17.692	0.21	86.78	221.803	16.75	3.027	0.17	6.21	475.34	17.25	2.2	6.91	85.688	97.26	0.97	27.701
Posterior Muscles	126.99	18.66	44.093	12.315	112.814	126.038	4.18	0.178	44.27	1.207	0.158	29.69	26.335	7.198	39.42	0.316	11.441	14.767	20.696	46.939	4.34	16.24	35.56	37.55	10.21	3.22	0.88	53.2	67.96	0.28	0.7	8.64	2.26	4.75	19.26	12.91	70.74	35.46	2.52	0.11	20.93	4.6	1.08	50.01	50.95	0.42	3.01	31.81	1.05
Trained
Tibialis	17.55	2.67	88.83	108.99	79.71	0.1	31.03	14.06	0.2	13.62	56.57	121.63	0.1	7.52	110.73	45.48	72.52	21.2	52.97	0.1	18.43	18.49	31	0.16	88.26	27.22	62.39	60.5	3.68	0.71	27.6	93.9	229.69	78.06	13.22	35.7	21.83	49.94	151.52	55.98	6.37	2.45	0.69	20.26	20.76	0.1	1.37	39.95	75.87
Posterior Muscles	0.257	17.008	0.1	33.498	5.825	0.099	0.099	1.973	5.254	16.703	23.559	167.169	3.759	0.633	118.604	50.151	0.198	0.099	9.441	102.948	17.558	1.048	9.295	4.73	0.47	0.593	15.759	88.066	136.528	27.044	94.734	1.877	5.963	25.16	32.32	33.8	61.176	60.83	0.099	43.74	0.44	32.12	36.96	0.35	37.38	28.9	70.82	0.97	0.88
[truncated: 51 more columns]

## Sheet: Figure 10
Fig. 10B1							Fig. 10B2							Fig. 10B3
Muscle area (mm2)							Fiber area (um2)							Density of fibers
TB Untrained	TB Trained	GL Untrained	GL Trained	GM Untrained	GM Trained		TB Untrained	TB Trained	GL Untrained	GL Trained	GM Untrained	GM Trained		TB Untrained	TB Trained	GL Untrained	GL Trained	GM Untrained	GM Trained		TB: tibialis
0.7	0.69	0.62	0.78	0.4	0.62		173.75	180.52	242.49	302.13	141.93	171.44		3859.32	3454.66	9754.47	8219.25	4074.72	3133.9		GL: gastroc L
0.73	0.66	0.85	0.78	0.47	0.61		181.76	178.8	248.36	305.21	138.5	175.25		3564.4	3450.18	9173.51	7401.92	4040.45	2809.78		GM: gastroc med
0.74	0.58	0.78	0.84	0.41	0.69		175.6	171.45	239.84	302.65	148.4	179.99		3629.86	3951.21	10420.1	8305.2	4180.88	2828.32
0.77	0.62	0.87	0.86	0.43	0.65		165.05	156	239.94	303.31	145.38	176.32		3944.19	4296.44	9900.62	7869.56	3986.32	2989.68
0.37	0.57	0.78	0.39	0.49	0.29		194.33	148.15	273.81	230.32	123.82	121.25		3647	4084.66	8422.57	9272.05	4845.27	4397.77
0.57	0.74	0.79	0.37	0.56	0.37		189.58	163.37	270.86	244.13	124.69	123.35		3225.53	3976.12	8011.46	8720.15	4674.03	4278.25
0.56	0.45	0.88	0.6	0.5	0.37		199.63	151.17	274.41	109.13	124.72	111.2		3406.37	4265.14	8592.14	4929.52	4922.85	5015.94
0.59	0.44	0.65	0.58	0.5	0.27		185.66	157	276.34	107.53	123.7	111.2		3806.36	4320.5	8619.39	5204.97	4664.34	4913.06
0.78	0.3	0.99	0.59	0.59	0.4		182.36	140.74	307.9	244.29	153.62	126.5		3619.46	5114.14	7217.58	8818.91	3667.85	4333.67
0.68	0.33	0.85	0.83	0.57	0.53		184	153.52	307.34	264.53	155.53	131.68		3358.15	4201.56	7999.75	8366.4	3807.95	3799.4
0.65	0.32	0.75	0.57	0.54	0.4		176.45	148.46	295.63	241.04	148.05	130.8		3736.08	4276.15	8801.62	9233.96	4119.57	4271.12
0.58	0.31	0.55	0.56	0.57	0.27		180.03	137.15	280.3	237.72	147.09	133.98		3544.18	4691.82	8954.15	8413.25	4169.56	3978.91
0.55	0.47	0.92		0.56			193.47	159.93	263.77		134.82			3615.94	4324.5	8567.66		4412.27
0.66	0.37	0.85		0.58			199.46	172.18	260.54		135.74			3248.33	3773.08	9031.51		4492.98
0.64	0.37	0.73		0.55			184.06	159.91	258.69		133.37			3531.22	4207.72	9883.35		4824.48
0.58	0.47	0.91		0.57			185.62	161.77	261.93		131.77			3466.8	4373.62	9176.07		4496.81
0.64							177.47							3638.63
0.55							187.46							3679.59
0.45							185.15							3850.58
0.7							167.63							3775.38
Fig. 10C1							Fig. 10C2							Fig. 10C3
MyHC embryo (%)							MyHC I (%)							MyHC IIb (%)
TB Untrained	TB Trained	GL Untrained	GL Trained	GM Untrained	GM Trained		TB Untrained	TB Trained	GL Untrained	GL Trained	GM Untrained	GM Trained		TB Untrained	TB Trained	GL Untrained	GL Trained	GM Untrained	GM Trained
65.45	82.48	84.5638	58.9836	77.5	81.47		7.48	5.84	9.99	3.69	5.35928	2.72698		1.11	1.9	0.21	0	0.032	0
94.56	76.84	85.3871	57.9527	91.1	72.24		7.8	5.54	8.58	7.75	6.18441	4.53368		3.04	0.41	0.04	0	0	0
95.31	91.98	32.9184	54.7499	79.26	41.84		5.49	11.7	5.88	4.77	3.93343	2.39674		4.64	0.48	0.04	0.06	0	0
79.15	80.68	70.0442	99.076	86.16	94.86		5.37	11.54	5.65	7.94	3.46993	6.94669		4.16	1.92	0.13	0.06	0.05	0
91.99	93.47	51.0616	75.17	49.14	68.72		6.71		6.75	10.11	4.81928	7.79376		2.41	1.18	0	0	0	0
85.87	87.49	44.6526	81.6887	90.02	68.92				6.68		4.62085				0.5	0.05	0.16	0	0.028

## Sheet: Figue 11
Fig. 11A1
Contingency
Motr Score	P5 Untrained	P5 Trained	P7 Untrained	P7 Trained	P10 Untrained	P10 Trained	P12 Untrained	P12 Trained
1	0	0	0	0	1	0	4	6
2	0	0	0	0	3	7	3	3
3	1	0	0	0	7	5	3	3
4	10	14	11	14	0	2	0	1
Fig. 11A2	Head outside the water									head outside the water
Contingency	P5 Untrained	P5 Trained	P7 Untrained	P7 Trained	P10 Untrained	P10 Trained	P12 Untrained	P12 Trained		%	Untrained	Trained
Yes	0	0	0	0	4	14	11	14		P5	0	0
No	11	14	11	14	7	0	0	0		P7	0	0
										P10	36	100
										P12	100	100
Fig. 11B1	Head elevation
Contingency	P5 Untrained	P5 Trained	P7 Untrained	P7 Trained	P10 Untrained	P10 Trained	P12 Untrained	P12 Trained		head elevation
Yes	9	12	10	14	11	14	11	14		%	Untrained	Trained
No	2	2	1	0	0	0	0	0		P5	82	86
										P7	91	100
										P10	100	100
										P12	100	100
Fig. 11B2	Shoulders elevation									Shoulders elevation
Contingency	P5 Untrained	P5 Trained	P7 Untrained	P7 Trained	P10 Untrained	P10 Trained	P12 Untrained	P12 Trained			Untrained	Trained
Yes	1	5	8	6	10	12	11	14		P5	9	36
No	10	9	3	8	1	2	0	0		P7	73	43
										P10	91	86
										P12	100	100
Fig. 11B3	Pelvis elevation									Pelvis elevation
Contingency	P5 Untrained	P5 Trained	P7 Untrained	P7 Trained	P10 Untrained	P10 Trained	P12 Untrained	P12 Trained		%	Untrained	Trained
Yes	7	9	8	14	11	14	11	14		P5	70	64
No	3	5	3	0	0	0	0	0		P7	73	100
										P10	100	100
										P12	100	100
Fig. 11B4
Time to right (s)
Untrained	3.5	10	7	6	7	4	7	5	6
Trained	4	6	2	3	3	3	2	3	4	3	7	3	3	4
Fig. 11C
Duration of motor activity (s)
	Untrained											Trained
P5	10	5	5.5	5	25.5	28	16	0	18	16	3	12.5	0	16	8	2	2	9	19	28	16.5	7.5	17.5	17	18
P7	19	6	30.5	26	35.5	20.5	0	0	21.5	25	14.5	22.5	25	8.5	22.5	16.5	36.5	33.5	14.5	13	18	23	21.5	37.5	4
P10	25	63.5	26	10.5	27.5	11	40.5	23.5	18	28.5	27	22.5	14.5	38.5	40	45	26	18	27.5	43.5	48.5	18.5	23	13	11
P12	2.5	45	31	32.5	25.5	35.5	20.5	40	28	43	29	27	23.5	22.5	27.5	6	16	28	15	21	26	38	34	30	13

[truncated: 3 more sheets: Weight, Table 3, Table 4]
